# Supplementary material for: Genomic insight into balancing high yield, good quality, and blast resistance of japonica rice
Source: Genome Biol. 2021 Oct 6;22:283. doi: 10.1186/s13059-021-02488-8 (PMC8493723; doi:10.1186/s13059-021-02488-8)
Supplement: Supplementary file 2 — Additional file 2: Table S1: The agronomic traits of 200 sequenced japonica rice varieties in four environments. Table S2: The descriptive statistics of yield-related traits in four environments. Table S3: Results of ANOVA analyses for yield-related traits. Table S4: GWAS mapped results relate to grain weight, grain number and panicle number. Table S5: Selection regions between japonica rice varieties before and after 2010. Table S6: Summary of cloned genes related to the yield, disease resistance, taste quality and heading day traits detected in this study. Table S7: Pasting properties of milled rice flour. Table S8: PCR amplication primer sequences for Avr genes. Table S9: KASP primer sequences for identification of the GWAS mapped genes relate to grain weight, grain number, panicle number and eating quality. [file 13059_2021_2488_MOESM2_ESM.xlsx]

## Sheet: Table S1
Table S1: The agronomic traits of 200 sequenced japonica rice varieties in four environments
	Trait			YP								GW								GN								PN
	Environments			Yangzhou2017		Yangzhou2018		Hangzhou2017		Hangzhou2018		Yangzhou2017		Yangzhou2018		Hangzhou2017		Hangzhou2018		Yangzhou2017		Yangzhou2018		Hangzhou2017		Hangzhou2018		Yangzhou2017		Yangzhou2018		Hangzhou2017		Hangzhou2018
ID	Varieties name	Clollected Year	Origin	I	II	I	II	I	II	I	II	I	II	I	II	I	II	I	II	I	II	I	II	I	II	I	II	I	II	I	II	I	II	I	II
1	981	2011	Nantong	30.2929	29.075	32.5961	32.4739	32.1084	31.3339	31.4065	32.004	26.2976	26.4957	25.6873	25.9857	26.531	26.9387	26.6067	26.5773	124.553	124.231	121.367	131.257	126.005	119.841	123.706	134.068	10.066	9.20398	12.0091	9.83164	10.467	9.16058	9.04171	10.2199
2	9516	1999	Changzhou	30.7288	29.5188	30.7307	31.7922	30.8475	31.3536	31.3274	30.6061	27.7599	27.5956	27.2718	26.9253	27.5682	27.6384	27.3287	27.6696	132.186	124.414	126.724	124.243	119.58	125.193	123.888	120.302	11.1069	11.0521	11.3416	9.1699	10.1997	8.94198	9.10421	10.1658
3	8169-22	1992	Suzhou	34.6576	35.0706	38.5039	39.3205	32.2646	32.7927	31.643	31.3689	26.9979	27.0878	26.8138	26.6041	27.343	27.2794	27.58	27.494	132.24	136.032	121.975	136.62	122.423	126.68	115.072	120.459	12.5244	14.2755	14.2067	11.213	13.5456	12.2975	11.958	13.9795
4	8169-33	1989	Suzhou	28.754	28.4459	32.1192	32.9912	28.9965	30.4767	29.7799	30.1556	26.3403	26.4825	25.7527	25.5078	26.5391	26.1597	26.5394	26.6784	139.757	133.903	126.781	138.296	130.575	131.592	129.642	125.961	9.55768	11.061	9.99837	9.50271	9.55928	11.6537	10.0872	8.58006
5	95-22	1998	Changzhou	30.3835	28.7956	31.8359	31.8393	31.045	32.5279	30.6446	30.1506	27.6996	27.3161	27.488	27.6461	28.0158	27.7623	27.5106	27.7202	126.425	126.641	124.415	119.493	115.572	120.841	112.901	124.402	11.963	9.8576	10.6778	8.89906	10.5816	9.81082	10.6045	9.27159
6	Baolong34	2003	Shanghai	20.9427	19.8467	23.5603	23.0029	24.3711	25.504	24.1193	23.95	23.8273	23.4707	23.9473	23.684	23.4361	23.2277	23.2178	23.6692	125.07	112.641	129.938	116.588	114.71	114.203	125.245	117.881	7.72	7.0669	6.21073	8.049	7.24824	6.9582	6.54572	6.20121
7	Bing02-09	2008	Jiaxing	26.0883	25.5929	26.6985	28.3386	27.1523	26.2196	27.3895	26.7896	24.5891	24.6673	24.7799	24.3207	24.9119	24.6208	24.8696	25.0007	124.891	114.977	115.955	117.453	114.088	112.125	116.365	107.157	15.0887	14.003	13.0505	14.7214	14.1326	13.3322	14.235	13.4366
8	Bing03-123	2008	Jiaxing	26.8713	26.4862	26.8885	28.6203	28.0721	27.384	27.731	27.9731	22.7617	22.3931	22.9603	22.4367	23.1056	23.1407	23.2257	23.4162	129.153	137.704	127.744	132.785	134.509	127.159	132.126	115.921	9.15548	10.9394	9.73395	7.5784	8.46145	9.39521	8.33835	8.39772
9	Bing03-128	2007	Jiaxing	29.6351	28.1417	30.6979	30.7374	29.6286	29.2491	27.9641	28.3836	24.0886	24.1119	23.502	23.6916	24.2654	24.3403	23.8206	24.1797	174.29	169.529	158.988	169.96	161.164	171.085	160.427	168.472	8.49816	7.32339	8.43783	7.69698	8.93438	6.25451	6.82808	7.38667
10	Bing05-114	2009	Jiaxing	26.9613	27.2353	29.9307	30.2529	27.5731	26.5841	28.111	28.3116	26.7006	26.6251	26.0671	26.3113	25.7528	26.0879	26.0806	26.5559	134.335	140.005	129.311	132.003	125.158	124.472	131.628	121.424	10.5617	8.97285	10.6763	7.4679	10.1811	8.3782	10.0746	8.32739
11	Bing06-134	2010	Jiaxing	28.7253	30.2017	32.2313	33.1528	30.2106	28.229	28.8823	29.8992	25.1519	25.2668	24.2625	24.1742	25.214	25.1159	24.8603	25.3945	120.923	113.117	117.641	118.085	105.605	118.365	120.429	120.738	12.5639	12.5418	12.7007	11.3386	14.0244	9.6649	12.3285	10.8373
12	Bing07-05	2011	Jiaxing	24.6725	23.7615	25.9528	25.2156	28.877	29.8559	28.23	27.5794	27.135	27.2469	26.5173	26.7936	26.6901	26.311	26.1588	26.4273	97.5493	101.614	113.097	104.851	105.128	92.6657	102.689	95.9702	11.4705	10.645	12.0007	10.3557	12.2032	10.2183	10.5074	10.5991
13	Cang095	2012	Suzhou	23.6389	23.9559	26.3737	26.2596	28.1917	28.0693	26.5026	27.211	30.0569	30.1494	29.4267	29.4179	29.9381	29.9991	29.9904	30.3814	138.046	136.341	140.322	140.318	135.946	134.534	133.066	141.374	10.0252	8.18339	8.94035	6.32714	8.17862	6.57156	6.87892	8.89478
14	Chang18-3	2017	Changzhou	30.3627	31.2041	33.3878	33.5735	29.8949	30.1081	30.3563	31.4443	27.7463	27.8044	27.126	26.9565	27.2989	27.0045	26.8044	26.8315	127.412	130.404	123.377	119.144	116.587	125.337	117.461	119.408	9.75007	11.2334	12.2174	8.52596	11.3138	10.1969	9.71208	10.3295
15	Changgeng16	2006	Tianjin	19.2669	19.1396	21.4055	22.7369	24.8278	25.1714	25.9869	25.2298	23.687	23.3133	22.7554	23.1281	23.5829	23.6149	23.2701	23.8483	116.416	106.906	117.72	115.241	106.429	115.776	116.76	113.176	5.84943	8.12543	8.50576	6.093	6.86205	6.69175	7.41467	6.4579
16	Changnonggeng4	2004	Suzhou	37.0381	36.5651	39.7654	40.1539	33.3282	33.2495	32.9282	33.1717	27.9579	28.0997	27.1217	27.3275	27.0826	27.3923	27.0459	27.2524	111.544	114.569	116.702	122.197	107.346	108.054	108.194	113.341	14.4333	14.5048	13.6263	13.0456	13.1243	11.7975	11.9796	11.4885
17	Changnonggeng5	2008	Suzhou	28.3161	28.2326	28.9904	30.2736	31.4274	29.8353	31.581	31.1836	26.2662	26.0427	26.1349	25.9397	26.344	26.3533	26.1556	26.4375	124.909	117.664	120.856	131.13	102.734	119.097	114.58	114.335	9.10898	10.3378	11.5939	9.42378	12.2231	10.4674	9.96095	9.52406
18	Chunjiang11	2000	Hangzhou	30.5779	30.7703	32.9361	33.0059	30.5404	28.8752	30.961	30.0207	26.6794	26.9242	26.3416	26.0304	26.8771	27.2933	26.6372	26.7368	91.0042	97.8556	102.816	98.6865	99.633	83.3012	104.199	89.3466	14.9169	14.7311	13.5575	14.806	14.0396	12.4168	14.4066	13.1256
19	Dahuaxiangnuo	2001	Yancheng	35.6517	35.2609	39.1123	37.9864	30.3284	31.6495	31.657	32.953	28.7162	28.7141	28.096	28.336	28.5373	28.5955	28.9267	28.9581	109.322	111.051	108.592	104.538	102.886	103.652	104.727	91.7169	13.0407	12.5251	12.592	12.0066	12.335	11.4845	10.6771	11.3389
20	Daniang16	2010	Jinan	29.2535	30.5554	30.7543	31.6647	29.0905	29.3056	31.1085	29.9475	26.1867	26.4305	26.3058	26.4164	26.9915	26.9219	26.3848	26.7555	148.049	136.584	139.62	156.432	137.797	146.768	141.992	144.678	9.27227	9.27401	9.93092	7.95297	9.70613	7.04649	7.38142	8.79579
21	Donghaiyinzhong	2010	Lianyungang	25.7025	25.4627	26.5058	27.4864	28.4369	30.0048	28.3087	28.5834	27.2242	26.9546	26.6607	26.6437	27.2395	27.3466	27.2898	27.601	112.46	116.03	108.723	109.418	105.489	105.964	114.579	93.5759	9.86287	10.9017	10.35	8.18728	9.98469	8.92702	9.95948	9.1869
22	H01023	2009	Lianyungang	27.8635	26.4717	29.6649	31.203	31.6999	32.5447	31.0257	32.1721	27.2602	27.0989	26.4202	26.0135	26.0572	25.9386	25.9739	26.4374	160.722	152.434	154.017	151.439	150.353	156.389	149.781	144.011	7.52638	8.59913	7.01742	7.99673	8.53834	6.23046	6.28729	6.44426
23	Hongguanggeng1	2005	Xinyang	30.1785	29.813	32.7549	32.0576	31.1312	31.5026	30.2111	29.4888	24.4905	24.6345	24.6509	24.5051	24.6112	25.0177	24.8755	24.8107	104.181	117.505	114.222	118.962	111.493	104.988	108.575	109.779	11.1598	10.9153	11.246	9.08809	9.3089	11.0562	9.42242	10.0056
24	Hongshi1	2009	Linyi	23.8442	23.7785	24.7244	26.1355	29.7522	29.0881	28.3043	27.2096	30.106	30.1409	30.1639	29.8997	30.5284	30.7912	30.2169	30.3131	92.9651	103.485	96.7424	88.773	89.5415	90.1844	87.191	92.4455	9.55949	11.3562	9.48869	10.1608	8.15774	8.23915	8.58056	9.09733
25	Huageng14018	2005	Yancheng	21.893	23.176	24.1912	25.5164	28.673	29.4559	29.9666	29.8459	27.1949	27.1069	26.2913	26.2747	26.6097	26.6387	26.0352	26.4887	137.751	128.676	133.459	141.578	123.447	134.561	129.046	141.87	6.76018	7.47182	9.09022	7.23588	8.31951	5.89311	6.17554	7.69374
26	Huageng20316	2005	Yancheng	30.3289	31.1793	33.7416	34.8448	31.7662	31.643	30.8313	31.9678	25.3428	25.1326	24.4915	24.1273	24.0393	24.1296	24.2779	24.3789	146.48	156.87	149.33	154.078	160.162	147.222	145.659	140.689	8.70615	9.64614	10.5476	7.64574	9.07414	10.1996	9.63325	9.18742
27	Huageng340010	2010	Yancheng	21.3278	21.0085	24.8286	23.8988	29.3517	29.1233	27.9554	29.1507	25.3127	25.2268	25.3405	25.4857	24.786	25.0139	24.9916	24.9694	119.891	116.993	111.451	107.79	101.338	104.67	106.679	97.8337	7.30205	7.91417	9.5232	8.05786	8.88489	7.48374	7.2243	7.60979
28	Huai276	2008	Huaian	22.7102	21.4944	23.2453	23.431	28.8042	28.7964	28.7175	27.761	26.6343	26.5385	26.4614	26.0242	25.9105	25.8571	25.981	26.0472	142.065	134.182	133.247	122.895	123.078	133.124	134.495	122.613	6.82268	8.65414	6.48737	7.47504	8.54433	9.13878	7.52571	6.71194
29	Huai66	2013	Huaian	32.3876	31.4814	34.0998	32.9693	33.247	32.9973	34.5948	34.3746	29.5972	29.3566	28.5714	28.7177	28.2865	28.3573	28.4317	28.8415	110.267	107.521	105.239	116.86	110.626	99.5655	102.655	113.075	8.40594	12.0763	11.3828	8.94932	11.4032	8.81988	9.87733	9.08525
30	Huai68	2006	Huaian	25.0992	24.3495	26.8391	28.0256	31.1097	29.9	28.6344	29.9181	29.6366	29.6514	28.6163	28.7537	29.6866	30.0912	29.5033	29.5008	123.309	136.78	124.865	143.082	130.728	121.907	130.524	125.349	7.61956	9.29307	7.36203	6.14702	7.65429	7.59061	6.08326	6.89016
31	Huai9508	2000	Huaian	26.0867	27.1726	28.9775	29.0553	30.2681	30.6408	32.1082	31.0279	28.1017	27.7115	27.0597	27.1944	27.8517	27.5612	27.8168	28.3831	163.033	159.862	162.314	154.879	148.709	150.298	151.765	143.969	9.06735	7.34662	7.69708	5.09077	8.57714	4.74138	7.07274	6.40694
32	Huai9862	2008	Huaian	24.4881	25.0141	26.8245	26.2594	31.0314	29.0995	28.519	29.2496	28.505	28.275	27.8486	27.8312	27.8033	28.0336	27.4871	27.9762	136.209	145.775	135.387	138.99	142.442	130.58	127.287	132.159	7.68604	8.38695	8.16104	5.32611	8.27779	5.92536	7.76932	7.10739
33	Huaidao12	2008	Huaian	34.3256	35.8405	37.6199	37.7529	31.7311	32.5804	33.6221	32.6286	25.6482	25.9566	25.1559	25.0638	25.1798	25.1471	24.7738	24.9149	129.832	125.669	134.361	123.198	128.361	125.414	124.05	117.702	12.5585	12.6707	13.7375	11.4089	11.7638	9.54359	12.212	12.1051
34	Huaixianggeng15	2013	Huaian	34.0535	34.9781	37.0494	36.1373	33.803	33.8832	32.6376	33.6249	31.2372	31.0513	31.0658	30.9614	30.6357	30.7345	30.6061	30.588	130.969	128.073	129.7	134.944	116.781	127.65	122.716	124.442	11.208	11.2838	9.18129	8.84735	8.58905	7.75172	8.2821	9.49671
35	Huangeng2	2003	Yancheng	31.4667	32.5018	34.1212	32.9507	29.1858	27.7685	26.6882	27.1571	27.4385	27.795	26.9199	26.3243	26.6415	26.845	26.5924	26.5269	155.556	148.53	146.323	142.299	137.225	146.225	144.293	144.001	12.0295	11.747	10.888	10.4477	11.6612	10.8074	10.3244	10.0948
36	Huangeng3	2004	Yancheng	29.0157	29.2509	31.42	29.9447	30.7414	30.7564	29.1251	28.689	24.5862	24.9338	24.6758	24.5782	25.1671	24.8564	24.7116	25.0509	150.49	147.121	145.035	137.436	144.813	137.358	144.387	128.945	9.28676	10.3367	9.03541	6.41544	10.4864	9.00966	8.21895	9.21069
37	Huayu1	2004	Jiaxing	23.2554	24.8198	26.5431	27.9077	27.9151	27.0734	28.5789	28.8426	23.874	23.8545	23.1544	23.2651	23.3586	23.3138	22.9184	23.1412	131.225	124.072	124.785	124.613	126.172	130.436	130.639	117.542	9.83229	8.42808	10.1438	7.41306	9.26478	8.19643	7.57446	8.5071
38	Hugeng312	2016	Shanghai	24.8759	24.7263	27.9272	27.1424	26.3197	27.7202	27.8404	27.528	26.0041	26.209	25.9304	25.3477	26.2951	26.2387	26.0635	26.3233	109.859	112.033	116.927	116.007	112.76	109.468	115.813	106.928	10.6566	11.2279	10.3022	8.72662	12.1465	9.5976	9.98521	9.99742
39	Huruan1212	2016	Shanghai	31.7503	33.0537	35.049	34.0857	31.6941	29.8343	30.9956	30.6949	28.5558	28.5465	27.5957	27.5298	28.3572	28.3445	28.0743	28.4043	135.718	135.814	139.797	132.485	137.247	130.49	126.363	124.638	10.8092	10.2943	11.9955	9.56962	10.758	8.2976	9.44144	9.71828
40	Huruangeng	2017	Shanghai	34.4862	35.7916	36.3158	37.1747	34.892	35.0984	33.9607	34.1264	28.9793	28.8209	29.0078	29.0807	28.6168	28.3483	28.4305	28.9766	144.496	137.824	127.515	140.607	135.681	130.787	129.576	130.567	11.0332	10.3149	10.7352	9.79709	10.2514	9.89542	8.6245	9.73953
41	Huxianggeng181	2017	Shanghai	30.3006	29.0576	31.7773	31.2268	32.0098	30.5029	29.1711	29.6465	28.9705	29.364	29.4506	28.9879	28.7342	29.1024	28.5665	28.8347	133.814	135.15	126.66	126.159	124.219	126.484	121.21	128.577	11.5895	10.9953	9.73642	10.1244	10.45	9.13291	9.99292	8.33774
42	Huxzaoxiangruan2	2017	Shanghai	30.0735	30.9923	33.6106	33.0612	31.9101	30.1919	29.9741	29.0625	28.3042	28.2959	28.2095	28.4905	27.4688	27.8946	27.7974	28.1271	130.408	133.775	136.066	124.541	137.692	123.551	129.349	125.713	12.5325	11.4109	9.40645	9.23933	11.0962	7.99395	8.97112	9.30845
43	Huzaoxianggeng9	2016	Shanghai	29.0305	27.5277	32.1689	31.9439	27.1262	28.3676	28.9217	28.0872	29.8339	29.9972	29.8551	29.5381	29.3156	29.4134	29.2811	29.5055	125.95	128.291	127.646	118.027	131.373	120.248	127.018	121.391	11.8226	10.5313	10.6748	7.9796	11.5016	8.7085	10.5506	8.96151
44	Jia02147	2015	Jiaxing	28.0233	27.8785	31.341	29.8169	31.7605	30.2513	29.5303	28.5395	27.8748	27.6235	27.8034	28.0512	28.4521	28.4572	28.2494	28.5285	166.774	160.497	165.583	172.878	166.46	156.903	161.84	158.563	10.1641	11.2543	10.831	8.40192	10.3029	9.08225	10.5669	9.39654
45	Jia0433	2007	Jiaxing	35.8193	35.2581	38.0975	37.5151	30.1759	31.6852	31.3526	31.9235	25.6776	25.4281	25.0288	25.025	25.6708	25.916	25.5346	26.0393	121.914	121.664	128.766	119.784	116.661	110.627	119.385	117.906	10.592	8.72423	11.4426	7.18458	10.3096	8.94229	8.58582	8.85888
46	Jia0990	2000	Jiaxing	22.866	22.0455	24.5579	24.7411	25.2127	25.0289	26.2518	26.0173	24.0158	23.8692	23.006	23.3936	23.1549	23.4497	23.0323	23.1985	161.92	150.841	158.238	156.147	144.564	151.33	149.719	154.927	4.99463	6.67439	7.18328	4.81515	6.65811	5.66282	5.64989	6.36172
47	Jiahe218	2010	Hangzhou	33.6881	34.5253	35.2162	35.4778	31.8172	30.5013	32.5664	31.594	28.9211	29.0384	28.7719	28.7029	29.3653	29.3351	29.2113	29.534	108.598	99.8567	112.551	113.873	105.038	101.869	104.086	95.9293	11.4923	10.992	11.6244	10.8571	12.7195	10.7225	11.5894	12.0027
48	Jiaxinggeng	2017	Jiaxing	32.0703	33.0572	34.7486	33.284	34.0227	35.0406	34.285	34.4918	28.3039	27.9373	27.6632	27.3107	28.0056	28.3911	28.1777	28.7601	141.388	140.501	146.036	149.807	142.707	138.992	134.044	150.024	10.8857	11.2025	10.2925	7.84433	9.18901	9.36618	7.89559	8.44031
49	Jin253	2011	Tianjin	23.1093	21.9084	23.8452	25.4677	27.2501	28.7176	27.7772	27.6017	24.9319	25.0614	25.3179	24.7545	24.5301	24.7381	24.1833	24.6428	100.995	105.668	110.05	109.034	106.711	96.7734	104.17	107.671	12.5496	12.1089	12.1294	10.8352	12.4658	11.6906	12.4411	11.7795
50	Jin83	2002	Tianjin	18.607	18.3362	19.0775	19.9551	22.3716	22.8449	24.436	23.2518	23.9346	24.2406	23.5289	23.5957	23.0785	23.4136	23.044	23.525	98.3722	96.5218	90.1974	99.7404	94.0983	93.394	85.4537	83.1243	10.7752	8.3933	10.9744	7.51023	10.0976	7.95037	7.75874	8.54021
51	Jin9540	2015	Tianjin	28.2717	28.6603	29.6412	31.1547	32.2467	30.3884	29.489	30.1417	29.0899	29.0626	29.1492	28.9878	29.5044	29.6665	29.3094	29.39	108.077	107.819	110.645	122.901	107.427	96.8265	99.7874	108.196	5.7089	6.68994	4.81717	4.18511	5.39845	4.67754	4.0244	4.49849
52	Jindao263	2011	Tianjin	27.5454	27.2621	29.6836	30.7121	32.3896	30.736	30.3817	31.6604	24.3422	24.1723	23.0731	23.4418	24.3474	24.6655	24.0877	24.19	176.902	178.377	175.623	179.921	176.436	164.681	169.861	179.5	5.63681	7.72256	8.60183	6.53643	7.56098	7.82667	7.41235	7.34239
53	Jindao9618	2003	Tianjin	28.8985	27.5002	31.4469	31.8796	29.261	29.8056	30.8305	30.5236	24.1178	24.3916	24.1084	24.027	24.7248	24.4703	24.9022	24.866	120.118	117.153	119.329	122.214	116.353	121.64	116.475	107.484	9.70998	10.424	11.7995	8.79745	9.76226	9.75994	9.68468	9.7182
54	Jinfen	2001	Shanghai	24.8669	24.2634	26.7923	28.758	28.4794	28.9242	28.2208	28.2551	26.5917	26.2412	26.1518	26.0484	26.6698	26.9911	26.6017	26.8856	168.724	164.537	159.816	174.032	150.537	168.096	163.443	162.751	11.5827	11.5011	10.6537	7.75558	9.67043	9.56764	8.19121	8.43762
55	Jing88	2005	Tianjin	34.0162	35.5306	37.729	39.7064	33.776	34.1621	33.5403	33.0743	25.9917	25.9174	25.856	25.3	25.1974	25.2488	25.3142	25.6545	158.383	166.251	164.793	156.628	163.051	155.427	154.403	157.621	11.6261	11.9719	12.9914	11.5845	13.5082	11.9038	11.603	10.811
56	Jingeng3	1999	Tianjin	19.3482	20.469	24.5039	22.9893	24.8532	24.9468	24.8171	23.9125	26.3414	26.1534	26.1013	26.2221	26.2292	26.6588	26.6883	26.8304	85.5947	78.4803	80.1082	82.6863	73.9123	77.1069	72.5221	65.5347	13.6924	10.696	11.6496	10.3351	12.626	10.679	12.1285	11.5534
57	Jinyou9702	2004	Tianjin	27.6477	27.2518	27.9979	28.9423	32.1383	32.4258	30.4865	31.5096	28.2492	28.0638	27.6698	27.0838	27.4964	27.5531	27.0881	27.6246	181.152	173.496	180.495	179.287	169.311	168.767	173.08	172.745	5.65296	7.18829	7.02329	5.84769	6.43526	7.59024	4.39032	6.51194
58	Koshihikari	1998	Japan	19.33	19.11	21.12	22.79	24.84	25.19	25.99	25.33	23.69	23.43	22.78	23.19	23.62	23.53	21.89	22.87	110.42	106.94	117.74	115.26	106.46	115.79	116.89	115.18	5.96	8.5	8.25	6.09	6.86	6.68	7.42	6.46
59	Lian05-45	2010	Lianyungang	27.8912	27.6043	32.4317	31.3733	30.5742	30.5502	32.1647	31.6303	25.0811	24.7243	24.9748	25.0567	24.531	24.4086	24.5465	24.9169	142.892	140.739	136.558	131.12	130.582	132.123	132.088	132.186	11.0782	9.88008	8.44571	9.51551	10.0971	8.202	9.30183	8.11954
60	Lian06-13	2006	Lianyungang	20.4303	21.2321	23.5034	25.4021	31.1608	30.3638	32.1172	31.565	24.9677	24.8309	24.9633	25.0859	24.5638	24.9738	24.2899	24.8048	152.877	159.592	152.158	142.631	148.223	149.903	153.518	141.397	6.21963	8.88507	8.27111	6.2228	8.44158	6.04761	6.79341	7.75878
61	Liangeng07-19	2008	Lianyungang	36.5816	36.6329	40.8752	40.3766	35.665	33.7553	32.7868	32.6491	27.7186	27.5123	26.9313	26.4231	27.4947	27.9605	27.3448	27.8147	151.034	153.144	148.86	147.279	156.322	137.849	148.413	132.282	10.4619	10.2256	10.1578	8.97557	11.1902	9.11131	9.67902	10.1986
62	Liangeng4	2007	Lianyungang	31.01	31.5704	34.9187	34.3141	31.8521	32.0023	30.6521	31.4926	27.3321	27.0814	26.3699	26.1467	26.1344	26.2966	26.5546	26.4843	146.473	149.755	149.639	159.516	150.002	134.422	140.25	153.934	12.7066	10.5744	11.2976	9.51183	11.1345	10.7436	9.64772	9.74367
63	Liangeng8	2009	Lianyungang	35.1378	34.6223	37.0065	37.8784	31.9026	30.1371	31.4869	30.3084	26.7205	26.7708	26.7883	26.5093	26.9696	26.9445	27.0488	27.399	177.001	187.602	177.598	184.771	186.339	173.867	167.593	182.528	7.26728	9.10918	7.96685	6.88744	8.959	7.50317	8.4369	7.87017
64	LianH05-13	2012	Lianyungang	32.6258	31.5722	34.6752	33.344	27.1936	28.1408	28.6202	27.4281	26.7253	27.0816	26.0202	26.2608	27.1132	26.8845	26.8401	27.046	163.255	157.597	164.363	159.087	160.355	162.895	169.673	163.779	9.47701	6.6425	7.65963	5.84524	7.11771	7.03518	7.15545	5.06728
65	Lianjiageng1	2003	Jiaxing	25.5557	26.2885	29.094	29.4105	32.128	33.373	30.789	31.4656	27.3535	27.2532	27.5276	27.4638	27.4265	27.8194	27.9524	27.9236	115.373	113.553	116.318	122.404	105.272	116.581	104.094	118.951	8.87326	9.4829	10.3405	8.10518	8.97314	9.18467	9.47027	10.2101
66	Lianjing06540	2010	Nanjing	35.4701	36.0714	39.6325	39.1688	34.1729	35.1845	32.4806	33.3034	27.8427	28.0882	27.4311	27.124	28.3558	28.4797	27.9715	28.0671	144.482	148.122	154.366	144.547	145.252	139.858	147.118	147.323	11.2698	13.7077	13.0248	11.9598	12.8848	10.8844	11.7444	13.1642
67	Liaogeng21	2014	Tianjin	28.1454	28.3256	30.6805	29.5619	29.9887	29.5094	30.8269	29.7616	28.9834	29.3314	28.8293	28.2391	28.4226	28.6511	28.8403	28.9656	125.496	129.019	129.538	130.886	129.971	123.965	127.73	132.953	9.75489	10.4813	10.8471	10.4504	10.322	8.70704	9.0805	9.11358
68	Lindao17	2009	Linyi	36.9173	37.904	39.8957	38.7585	31.5315	32.728	33.4195	33.5586	28.6434	28.9952	28.7125	28.7561	28.2526	28.2204	28.0579	28.6019	127.521	144.719	125.787	128.214	132.103	127.031	122.317	133.055	13.0877	11.1941	11.8641	9.52578	10.3172	10.5171	9.153	9.70113
69	Lindao18	2010	Linyi	30.2539	31.0693	32.9721	34.3001	27.647	28.6342	28.5347	28.4287	26.8743	26.6481	26.314	26.4008	26.8687	27.2957	26.6227	26.9474	139.583	146.85	142.234	144.994	131.211	137.719	128.6	129.134	13.0686	10.4021	9.27786	9.11568	10.9322	9.21778	9.27163	8.71423
70	Longdao191	2000	Tianjin	21.6198	21.0995	24.1703	24.7641	25.3141	24.3285	22.1785	23.5672	25.4923	25.3626	24.6469	24.9144	24.1717	24.5951	24.5589	24.8182	68.6494	76.4621	71.6207	73.8224	66.0219	54.329	76.4014	57.4636	10.8676	12.2109	10.3227	10.1475	11.1014	12.1672	10.7382	10.4445
71	Longdao25	2009	Tianjin	27.0797	27.888	30.1929	28.781	26.8344	28.3713	26.0112	26.0414	26.5681	26.1846	25.662	25.956	26.7824	26.4002	26.2166	26.6763	77.9523	90.0955	82.6749	69.7734	75.7393	74.7793	80.5297	73.2428	18.0973	16.5888	16.1746	15.1692	16.8089	15.1985	15.8956	14.0671
72	Longdao26	2009	Tianjin	20.5718	21.0042	23.458	22.9368	23.4681	24.2421	23.7234	22.9257	26.8714	26.9036	27.2939	26.7054	26.4643	26.4739	26.3071	26.3405	85.8809	91.7153	79.3717	82.5996	78.1058	78.4477	82.7263	80.6428	11.5586	13.437	14.1122	12.0819	12.363	11.1442	11.5262	12.4168
73	Longgeng18	2007	Tianjin	23.1	24.4598	23.944	25.9414	25.0569	23.9731	23.5334	23.6015	26.0432	26.1686	26.0458	26.0678	25.6064	25.8254	25.6633	25.934	97.4293	89.989	83.7382	98.4177	91.1834	99.2909	87.2363	91.3431	8.00977	10.9064	10.811	8.78132	10.5893	9.54339	8.55104	10.3065
74	Luodao998	2006	Xinyang	35.0583	35.6685	37.737	39.012	35.28	34.0933	32.7069	33.9157	30.7023	30.3685	30.2655	29.9934	30.5363	31.0197	30.83	31.2444	131.509	122.547	125.237	121.419	124.85	118.879	112.467	122.508	11.5507	9.91206	8.82271	7.78538	8.90674	9.90613	8.66966	9.08667
75	Nangeng2728	2017	Nanjing	32.8185	33.9508	34.911	36.5816	33.1835	34.7303	35.7418	34.7212	27.3305	27.4056	27.5696	27.3499	27.3407	27.0251	27.0533	27.1897	137.221	125.978	141.13	129.738	123.109	124.966	133.285	127.816	10.871	12.0172	11.6072	7.50932	11.0737	9.61456	9.6745	9.77425
76	Nangeng3908	2017	Nanjing	34.4729	33.2932	37.0861	37.5851	34.6105	34.3233	36.0083	35.4776	27.7366	27.87	26.8988	27.2864	27.8038	27.912	27.6659	27.8949	130.681	130.901	140.666	133.127	123.624	126.097	135.045	121.179	11.2726	11.2417	11.6677	7.75498	10.1829	9.04463	9.8961	10.2545
77	Nangeng46	2008	Nanjing	30.8861	30.9426	34.2232	32.8626	32.5335	30.8314	29.9512	30.2782	25.9649	25.974	25.9114	26.1275	25.8604	26.2309	26.2944	26.527	128.873	123.985	116.286	121.508	119.283	127.823	113.856	124.457	12.5022	10.4758	11.1463	10.3282	9.80406	9.93023	9.47567	10.6612
78	Nangeng505	2016	Nanjing	31.5147	31.2189	34.7694	33.3381	33.5097	34.2935	32.3881	31.7788	27.2131	27.14	26.3445	26.3479	27.3727	27.0571	26.6678	26.993	128.672	117.106	116.09	119.366	117.819	121.521	111.768	117.978	11.9019	9.78033	11.1982	8.43044	11.7204	9.58162	10.8492	9.67732
79	Nangeng05	2011	Nanjing	33.1872	32.4303	35.8559	34.439	32.2259	32.6193	33.347	33.565	25.9127	25.7617	25.9725	26.0725	26.1871	25.9246	26.3051	26.3697	138.452	136.876	140.86	136.915	137.008	130.124	144.148	134.108	11.5707	12.1098	10.2623	7.61053	10.1895	9.83789	8.73209	9.81341
80	Nangeng5055-1	2015	Nanjing	30.1971	31.3662	34.4105	34.9779	32.49	32.3713	32.615	32.6809	27.7357	27.4044	27.488	27.2905	27.0845	27.4879	27.354	27.942	133.587	147.454	137.678	137.448	135.94	128.135	129.525	142.819	9.27813	10.9995	10.1628	9.95902	10.852	9.57953	8.5058	9.90233
81	Nangeng5718	2017	Nanjing	31.6625	30.1538	33.8483	33.7461	29.8502	31.6444	32.4709	31.463	28.098	28.2659	28.2599	27.7681	28.9276	28.5866	28.3969	28.5354	140.717	145.347	134.942	141.159	144.369	131.304	138.076	129.649	9.92619	11.438	8.54071	9.22349	9.35488	8.63514	9.42623	8.19236
82	Nangeng9108	2013	Nanjing	35.725	36.217	38.4732	38.0494	35.4611	34.0863	33.1282	32.932	28.6518	28.9466	28.2281	28.0816	27.7883	27.6294	27.9038	28.2104	161.798	160.11	149.949	155.304	145.254	158.608	151.133	156.81	12.5641	12.8161	11.4961	12.0262	11.8584	10.052	11.7495	9.43755
83	Nangengjingu	2017	Nanjing	33.4824	34.5811	38.6525	37.5997	34.6369	35.1827	34.9286	35.4768	27.6906	27.6097	27.9505	27.5725	28.1126	27.9337	27.9437	28.4633	126.892	135.835	135.34	133.696	122.06	123.741	124.875	125.909	10.6107	11.2508	10.717	9.27064	10.1193	10.963	8.751	9.64257
84	Ning1272	2003	Nanjing	33.1827	32.4741	34.8854	33.41	31.9961	32.8216	33.3879	32.4573	27.6011	27.5265	27.1013	26.5048	27.449	27.9341	27.3921	27.7711	132.867	124.621	124.586	136.636	119.618	124.692	124.008	124.834	9.61739	10.3048	10.1898	8.35118	9.50557	9.59684	9.25905	10.5353
85	Ning74121	2009	Nanjing	31.9556	30.5363	34.7771	33.7588	32.156	33.9132	31.6672	30.6758	26.516	26.8242	26.8343	26.3589	27.2652	27.218	26.6752	27.2143	195.11	190.328	179.762	184.412	188.303	179.582	183.95	181.584	8.31692	9.57546	8.58677	6.40882	7.53404	8.99613	7.06989	7.51198
86	Ninggeng011	2008	Nanjing	35.4381	36.7994	37.6485	37.715	39.866	38.1174	39.1137	38.4153	28.0969	27.7709	28.2935	27.7323	28.5023	28.4107	28.1008	28.6926	156.74	167.638	175.751	159.097	163.459	157.602	163.376	159.295	10.5916	9.6614	9.89599	10.5125	9.01962	8.95116	9.31188	7.58426
87	Nipponbare	1985	Japan	21.4375	20.5275	23.4575	23.7175	29.3175	29.0075	27.4475	27.5675	26.1597	25.7497	25.6997	25.7897	25.8997	26.0097	25.2397	25.5397	108.88	118.31	116.38	112.85	103.32	114.32	103.35	112.57	6.89	8.46	9.13	7.44	9.04	7.22	7.01	8.03
88	Ruanyu	2012	Changzhou	34.9015	33.3569	36.6053	36.725	34.3972	32.9974	35.3009	34.2053	27.5065	27.7782	27.6809	27.8938	27.0408	27.5104	27.3296	27.5797	112.774	122.057	123.491	127.131	117.724	106.168	116.983	114.247	11.4851	12.0759	11.2762	9.54477	11.8683	12.0019	10.0159	9.73192
89	S015	1996	Suzhou	24.5189	24.1423	27.4741	27.3147	33.2189	32.6064	30.9896	31.175	28.0393	27.7321	27.6839	27.714	27.7595	27.6173	27.1129	27.5351	122.08	117.279	105.382	112.835	103.011	114.311	103.319	111.556	6.78301	8.41292	9.43473	7.43384	9.16393	7.51953	7.03499	8.21706
90	Shen930	2008	Jinan	33.3432	31.7714	34.9571	33.3974	32.1521	32.3626	32.7848	32.6035	25.8048	25.7682	25.8298	26.14	26.4473	26.2972	26.0094	26.4232	126.306	135.16	137.368	141.912	133.294	124.861	131.354	128.031	10.8662	9.91975	11.2161	7.35866	10.3139	10.389	9.36724	10.5691
91	Shendao808	2010	Jinan	34.2371	33.6438	35.3671	36.272	34.5472	35.5541	34.13	35.1463	26.3618	26.6906	26.7627	26.4647	26.1378	26.4364	26.2784	26.3876	138.863	155.012	151.137	144.336	140.74	139.732	149.112	139.5	11.131	9.88625	9.89877	9.68021	10.3442	9.28756	8.64157	8.49043
92	Sidao1092	2008	Huaian	32.6368	31.6174	34.7959	35.3137	32.3848	31.7162	32.5992	31.4263	27.2298	27.0257	27.1113	26.9579	26.4909	26.7022	26.8071	26.8751	156.121	139.484	146.626	140.027	139.362	146.208	143.03	137.209	10.9282	12.1395	12.2298	10.9734	11.9852	9.04528	10.6657	10.033
93	Sidao12-208	2017	Suqian	31.4518	31.7939	33.5343	32.3281	32.7937	31.3736	32.6614	32.6426	26.3642	26.1964	25.4933	25.8136	26.5063	26.1739	26.6186	26.5913	137.268	141.461	143.034	143.141	131.855	124.51	136.188	132.277	10.9576	9.35625	10.8459	8.06306	11.3835	9.76975	9.43361	8.36658
94	Sidao301	2017	Suqian	31.0829	31.2366	33.9016	34.9095	33.1426	32.0411	33.8956	33.0535	28.5385	28.9116	28.6559	28.2797	28.4954	28.2872	28.0791	28.4224	118.785	113.469	124.549	117.996	118.478	111.725	120.676	122.038	11.4924	10.621	11.6901	9.72564	10.4026	10.3314	8.84515	9.23312
95	Sidao785	2013	Suqian	32.3086	33.1574	35.331	34.2925	31.2615	29.7691	32.24	31.0801	29.1338	29.0169	28.3905	27.8292	28.433	28.264	27.8336	28.3347	141.041	138.662	125.938	132.864	129.423	139.241	130.742	135.493	9.23747	9.74494	9.38239	6.77316	10.5233	8.61291	9.08457	8.64125
96	Siyang2524	2000	Huaian	26.7844	27.0487	28.9084	28.9965	29.6656	27.7944	28.4089	28.0497	28.8798	28.9657	28.9453	28.8906	28.5197	28.9136	28.742	28.7033	158.386	158.206	153.502	164.641	145.218	148.155	153.067	156.99	6.69502	6.99772	6.55858	6.4586	6.56315	6.179	4.98323	6.2047
97	Song01-173	2008	Tianjin	21.165	21.813	23.3646	25.0885	24.859	25.9694	24.4489	25.5126	26.017	26.2829	25.4472	25.5503	26.5064	26.183	25.956	26.5372	88.0847	72.6472	69.8046	87.0815	73.594	81.6116	68.2002	69.6548	11.4539	9.23969	10.3741	7.58643	10.8471	7.08404	8.90037	9.15425
98	Song98-122	2005	Tianjin	27.3555	27.6943	28.5428	30.5019	28.6202	27.1966	28.6556	29.8245	24.566	24.2151	23.907	23.7263	23.6662	24.0194	23.6099	23.8101	92.2349	87.4897	94.8438	98.2564	88.8573	87.6664	82.7872	92.4255	10.809	11.4486	13.0438	10.1263	10.9643	9.62104	11.3953	10.5916
99	Songgeng22	2016	Tianjin	29.8507	29.859	30.7662	31.1115	31.5436	29.7299	29.8455	30.6536	28.6782	28.7026	28.5975	28.1396	28.4394	28.6021	28.1706	28.2425	101.093	96.127	99.4991	92.4564	86.4334	92.1338	91.1864	87.5621	9.78721	11.8507	10.9578	7.51246	9.14823	9.24292	9.61955	9.33849
100	Songxianggeng1018	2016	Shanghai	36.7806	35.2939	38.2002	38.4835	35.493	34.4244	34.7443	35.695	27.7546	27.4659	27.3507	27.5032	27.0305	27.3426	26.9584	26.9007	127.351	123.699	130.108	126.03	114.498	128.531	122.258	126.69	11.7922	13.5222	12.2599	10.3212	10.4738	10.1364	9.54948	9.68641
101	Songzaoxiang1	2014	Shanghai	31.6996	31.0792	32.6274	32.3594	33.8253	34.0022	32.3605	31.7151	28.5364	28.6324	27.7711	27.4064	27.7412	27.436	27.5237	27.9328	144.44	149.353	131.699	154.205	144.087	143.242	137.338	138.311	11.3349	10.3479	10.4073	8.72186	10.8185	7.67822	8.57707	10.6388
102	Su1716	2017	Suzhou	33.9542	33.7753	35.8128	36.4839	34.0744	34.2771	35.9191	34.9378	27.0602	26.9158	26.7985	27.0495	27.0055	27.4491	27.0111	27.3013	142.233	129.76	136.017	138.114	132.255	135.343	134.909	140.593	11.8501	10.6714	8.67846	9.08255	11.0793	10.3581	9.74489	8.99056
103	Sujing706	2012	Changzhou	26.9716	26.373	28.4214	29.1703	32.2392	32.0703	30.0097	31.2891	28.5239	28.6329	27.8256	27.4918	27.6168	27.3932	27.7334	28.0637	184.227	188.013	197.94	186.026	181.797	183.908	184.851	184.136	7.53198	7.55586	5.73103	3.7522	7.3039	6.50108	5.03286	4.59109
104	Suxianggeng100	2015	Suzhou	34.9464	34.9591	37.2158	38.9495	36.119	36.1787	35.1975	34.3152	28.05	27.8755	27.501	27.761	27.2955	27.0577	27.1474	27.611	136.013	145.101	134.69	138.17	135.43	129.055	139.875	121.073	12.1266	11.9671	10.9302	8.36382	9.66145	9.86006	9.58733	9.99428
105	Suxianggeng1785	2017	Suzhou	32.5725	32.8452	35.3905	34.1121	32.1327	31.7088	31.3674	31.2535	28.1525	28.3416	28.2828	27.8825	28.4068	28.1237	28.4666	28.6049	131.548	146.387	137.043	139.596	135.149	132.802	123.934	128.139	11.416	10.6091	8.91493	10.0957	11.2684	9.99707	9.2812	8.87863
106	Suxiu10	2010	Jiaxing	28.3969	29.8106	33.2722	33.0886	25.6085	26.7285	26.1019	25.3129	26.1641	26.4058	25.789	26.0863	25.2774	25.5527	25.7156	25.8644	162.846	177.58	169.778	169.904	166.394	163.154	169.21	170.858	12.8742	11.7995	11.7632	10.4234	11.4975	12.085	10.735	10.8223
107	Tai0206	2001	Hefei	29.6677	29.9248	32.2761	31.9755	30.9712	30.5471	30.361	31.7538	25.7052	25.7803	25.9619	25.6217	25.9199	26.3725	26.0626	26.4959	144	134.352	131.58	137.303	133.197	135.657	127.997	141.183	9.28357	7.74483	9.70367	7.62541	8.60145	8.09951	9.07872	9.22285
108	Taigeng7013	2010	Taizhou	34.1837	32.6747	36.0693	36.6178	33.3595	32.1659	34.3485	33.2468	28.0977	28.453	28.0655	27.5826	27.6677	27.3513	27.4481	28.0422	136.125	125.153	132.592	122.446	129.563	130.358	124.061	120.375	12.4529	11.6091	11.1743	10.1901	9.18276	9.12445	9.74195	9.29891
109	Taijing394	2010	Changzhou	20.9387	21.4883	21.9849	22.7372	28.8563	29.0542	26.7378	27.5124	26.9006	26.5881	26.7787	26.2254	26.5589	26.9912	26.859	27.0981	142.4	143.125	138.018	139.532	139.076	129.063	132.285	128.03	7.99809	6.90487	8.42003	4.61884	7.874	7.44681	6.26709	6.47028
110	Tanjing200	2008	Linyi	37.3679	35.8293	39.5496	38.4705	33.8891	34.8016	32.0934	32.619	28.6234	28.7429	28.7612	28.5031	27.9683	28.2738	28.2775	28.5298	129.669	118.43	130.892	121.589	121.864	120.757	133.796	120.399	11.3081	11.8066	12.4055	11.9178	11.8953	9.29117	11.9867	10.0288
111	Tianjin28-1	2002	Tianjin	33.3588	33.734	36.2556	35.2543	29.3718	29.297	29.1404	30.3805	26.8653	26.9934	26.5488	26.5242	26.8632	27.275	27.1903	27.3399	140.134	138.607	146.014	139.532	132.375	136.29	132.849	144.606	7.45055	8.15938	8.53492	7.3336	9.31833	7.17116	8.49779	7.53427
112	Tie9466	2007	Tianjin	22.2631	23.4443	27.095	26.1853	26.4765	27.0149	25.9131	26.7759	28.9664	28.9029	27.858	28.257	27.9881	28.1659	28.0181	28.4837	113.614	100.483	110.877	105.509	103.88	110.957	113.962	109.677	7.87503	9.33385	9.82898	7.7296	8.82553	6.91045	7.81814	8.31842
113	Tongxi933	2017	Nantong	26.2942	27.0349	28.9486	28.9063	28.59	29.7606	28.8837	28.7856	27.0066	27.1389	27.0258	26.8994	26.5959	27.0024	26.8438	26.8218	103.422	110.516	107.699	109.719	109.645	102.677	109.602	113.426	12.0421	12.2016	9.78023	10.3812	11.3637	10.6795	10.562	9.87728
114	W001	2004	Nanjing	27.7743	28.4844	28.889	30.7265	24.7774	26.4243	23.6438	23.6803	24.2391	24.2278	23.4279	23.6973	24.7282	24.358	24.23	24.4027	97.0985	114.16	116.871	109.14	98.4003	98.3262	106.754	98.9941	13.8923	14.2177	14.2562	14.4963	14.5033	12.2815	13.7177	14.635
115	W006	2008	Nanjing	30.4666	28.9231	33.2493	34.1145	31.9827	32.1865	32.1464	32.3549	27.5316	27.5216	27.5435	27.7117	27.2752	27.7692	27.7208	28.0401	135.872	127.881	124.951	134.7	125.548	125.864	117.786	129.329	11.5368	9.49598	10.5549	9.06748	10.2103	10.0666	9.29987	10.5745
116	W008	2009	Nanjing	37.6191	37.4504	39.2755	39.1648	31.7502	33.238	31.9264	32.6259	27.9937	27.9334	27.3667	27.566	27.3803	27.5051	27.101	27.1537	131.331	132.002	121.709	124.219	136.664	116.759	124.39	127.58	12.4753	13.752	13.6072	10.4594	14.1305	12.0626	13.7606	11.1124
117	W013	2011	Nanjing	37.5788	36.207	41.117	40.2162	38.3127	39.4374	38.4157	38.103	28.3997	28.1254	27.3659	27.3393	27.7049	28.1789	27.9767	27.8972	155.772	153.354	143.066	153.336	143.384	142.571	142.503	150.184	11.8352	10.7383	10.3592	9.33483	10.5118	7.94346	10.053	8.9201
118	Wu11036	2017	Changzhou	33.3047	31.8025	35.5973	36.639	34.06	34.6295	34.148	34.9451	28.4256	28.2992	28.4433	28.1518	27.5484	28.0015	27.7114	27.9008	153.123	148.481	149.141	135.86	133.37	146.148	143.626	133.784	10.2316	10.8573	10.2835	9.21329	9.45458	8.59448	8.09374	8.39557
119	Wu2401	2008	Changzhou	28.1326	29.1933	30.4098	31.4429	30.7635	29.1876	29.514	29.5964	26.8579	26.7622	26.7743	26.5959	26.876	26.6389	26.8757	27.4325	136.569	124.284	136.647	125.518	125.469	136.682	127.376	115.878	8.56282	9.87611	9.03583	7.59049	10.0798	8.95889	8.67338	9.22268
120	Wu6399	2017	Changzhou	33.555	33.2692	35.7556	34.8799	34.1633	33.82	34.5837	35.0039	28.2545	28.0725	27.3804	27.3626	27.1319	27.2099	27.3823	27.421	134.635	132.837	127.979	137.339	130.569	122.851	126.833	141.126	10.3797	11.5164	10.6593	10.6571	9.6462	9.59446	8.89976	9.88032
121	Wugeng073	2017	Changzhou	32.9653	34.2228	37.0993	35.7394	35.6751	36.7595	34.8262	34.9339	27.6387	27.5984	26.8703	26.4461	27.5153	27.618	27.5414	27.9661	162.358	155.552	152.904	153.063	147.645	157.667	154.761	140.022	10.4273	12.1984	10.3543	9.56738	10.322	8.81578	8.4379	8.82311
122	Wukegeng7375	2017	Changzhou	31.4707	31.6309	34.7548	34.0654	33.5864	33.6476	33.3475	32.8238	27.802	28.1114	27.326	26.7733	28.2898	28.0272	27.865	27.8917	133.938	141.553	135.082	127.42	127.784	130.951	129.084	120.401	10.379	10.6334	11.037	9.49726	11.1556	9.29688	10.5137	9.65197
123	Wuxiang99-115	2003	Nanjing	21.087	22.064	21.9342	23.738	30.9972	29.8817	30.4211	30.4968	25.2132	25.0735	25.0483	25.1811	25.395	25.5938	25.6921	26.0829	159.04	171.552	163.832	163.736	168.379	158.386	150.053	162.849	7.40985	5.38793	6.36884	5.04731	7.58098	5.08381	5.94482	5.17649
124	Wuxianggeng357	2017	Changzhou	35.307	36.4062	37.5503	38.7633	34.5382	36.2729	36.0813	36.192	29.3989	29.4536	29.183	29.4799	29.5178	29.6653	29.8408	29.8512	165.211	153.942	173.13	160.901	158.057	167.144	161.539	165.278	10.1821	11.9	9.98405	7.33402	8.35924	8.97997	8.36322	9.50512
125	Wuxianggeng7134	2017	Changzhou	33.8667	34.7237	36.3062	35.1763	33.5665	35.2523	32.594	33.3254	26.3118	26.2022	26.4592	26.1987	26.328	26.6548	26.4627	26.7526	164.262	164.842	152.636	157.785	154.859	150.009	143.355	160.711	8.29594	11.0508	9.57091	8.95208	10.2312	8.44346	10.5577	8.96252
126	Wuxianggeng968	2017	Changzhou	31.7685	32.7175	34.6718	35.1301	31.5371	32.3685	30.6421	31.0751	28.3909	28.5691	28.2591	27.9809	27.6328	27.8707	27.6306	28.1043	128.416	116.768	127.533	123.168	112.388	121.865	119.473	120.166	10.4189	10.3817	11.3696	9.91002	9.61685	9.38242	10.0588	10.8643
127	Wuyugeng16	2015	Changzhou	36.6122	35.2638	39.0864	39.4429	34.3298	35.4952	36.569	35.469	27.8933	27.6034	26.835	27.0315	27.8126	27.4597	27.3991	27.9654	136.881	145.202	145.902	146.498	142.995	128.13	136.485	138.641	14.4287	14.9464	13.1583	15.05	14.1557	13.2181	14.3304	12.7123
128	Wuyun2330	2007	Changzhou	27.9027	29.3801	30.2576	29.1654	31.975	31.4969	31.2047	32.5596	26.6469	26.7551	25.7076	26.0761	26.7104	26.4961	26.9084	26.8593	144.118	137.032	144.834	138.284	129.018	140.749	142.114	138.18	11.6148	13.5253	13.9923	10.2241	11.6733	11.7135	11.6333	11.6236
129	Wuyun2743	2012	Changzhou	34.4854	34.1624	35.1929	36.5832	36.4362	36.1108	34.8312	35.0273	27.8809	28.0659	27.7791	27.4397	27.6992	28.1809	28.1887	28.3182	154.316	146.467	154.72	154.318	150.805	146.285	152.815	136.52	8.83699	10.623	10.2988	9.61912	10.5005	10.1444	10.6937	8.04776
130	Wuyun5246	2017	Changzhou	31.9187	31.1459	34.9706	33.5511	32.6533	33.6506	33.7193	34.5304	29.2357	29.3353	29.1959	29.5815	29.5868	29.928	29.5503	30.1503	143.831	145.987	126.853	137.446	133.64	132.343	130.953	142.526	10.623	10.2264	10.8944	9.81529	9.18115	10.1208	8.98205	8.91085
131	Wuyungeng22	2016	Changzhou	34.7961	36.231	37.4897	38.1531	35.9328	34.6963	36.3572	36.8383	28.004	27.733	28.0281	27.7812	28.3381	28.4407	28.4967	28.6181	152.383	141.4	132.162	150.782	141.758	137.794	136.721	134.697	14.1934	14.1027	13.8703	10.7695	14.3208	11.3366	12.5295	12.8772
132	Xianggeng307	2009	Shanghai	28.6063	28.2669	29.1639	31.1018	33.4291	31.9798	33.8865	34.2857	27.7147	27.9403	27.1916	27.3617	26.8784	27.0474	27.045	27.1654	99.3382	109.296	101.015	104.995	97.8394	98.6662	104.692	110.79	10.3121	11.6406	11.0516	10.1438	10.3757	10.7301	8.54693	9.83922
133	Xianggeng49	2014	Yangzhou	32.386	33.6493	34.4523	34.2424	31.3228	32.001	33.2532	32.6363	27.015	26.9499	25.9842	26.2452	27.0115	27.1303	26.603	26.821	133.657	126.046	136.33	123.416	117.094	121.297	132.614	124.759	11.1422	12.4081	12.9523	10.8692	13.1569	12.9573	13.0054	12.1486
134	Xiangjing9325	1999	Changzhou	29.8816	30.3395	30.956	32.1924	30.2603	31.0219	31.5853	31.721	27.7808	27.721	27.3334	26.7692	27.2396	27.3426	27.3824	27.9003	134.953	123.12	125.835	126.735	118.807	119.014	130.704	109.994	11.7386	10.2901	10.9789	8.29057	9.132	9.32072	9.39617	10.0679
135	XiangjingR109	2002	Changzhou	27.7418	27.0209	29.7127	29.0874	32.8569	32.9458	33.6018	33.8266	24.0429	24.2682	23.5493	23.0485	24.344	24.184	23.9706	23.9526	119.527	108.28	121.418	120.805	105.717	105.519	108.748	111.152	14.8863	13.7393	14.7727	12.5905	13.7138	12.2212	14.2737	13.1626
136	Xiangruanyu	2013	Suzhou	20.8806	20.516	24.1481	23.4178	26.7368	27.7021	28.2535	27.8031	27.4797	27.132	27.2472	27.5587	27.9866	27.7129	27.7968	28.0461	152.888	166.204	154.229	146.255	151.407	150.445	157.146	149.484	5.65528	6.09029	5.94935	6.5265	5.73837	6.02645	4.0122	5.36156
137	Xindao1799	2010	Xinxiang	29.8214	28.711	32.5658	32.977	29.2941	27.9807	26.8344	27.1756	25.145	25.2793	25.2502	24.7595	25.2192	25.694	25.622	26.0161	136.863	128.318	137.894	145.016	129.862	131.284	124.409	133.676	10.6327	10.924	10.0749	8.07735	8.3313	9.11408	8.33564	9.15006
138	Xindao90247	1998	Xinyang	27.1078	27.478	30.0666	30.1173	24.884	26.1901	26.6928	26.6635	21.7085	21.9316	21.9464	21.9172	21.6799	21.296	21.0738	21.399	100.732	101.344	106.911	101.115	100.157	86.9443	96.3374	96.4467	13.8847	15.0341	12.2541	10.4621	13.0266	12.6881	11.7878	12.2225
139	Xiushui103	2007	Jiaxing	27.4845	27.2768	31.3222	30.4412	27.7291	29.379	27.3055	27.6566	25.3937	25.3029	24.9502	24.5405	24.4532	24.3135	24.7106	24.8154	130.918	125.589	131.744	132.012	111.642	119.483	128.345	117.342	11.2316	10.8236	9.36113	9.70281	10.8762	8.2457	8.88042	8.2386
140	Xiushui123	2007	Jiaxing	26.0419	25.2052	27.9175	26.4508	28.1589	29.8052	27.3139	26.779	26.7952	27.0382	26.2985	26.2586	25.9543	26.1904	25.9473	25.9175	87.4667	90.0797	89.4528	77.2623	95.8783	79.1388	89.7495	80.0924	11.7215	11.3805	11.9123	11.0843	12.2843	10.7514	11.7139	11.1517
141	Xiushui113	2013	Jiaxing	25.2995	25.5601	29.1268	29.1775	30.727	31.6227	30.0451	30.0981	23.7979	23.7529	24.1747	23.6885	23.3368	23.565	23.5572	24.0469	130.605	140.947	139.714	142.796	132.763	123.94	130.8	131.244	9.8624	11.9099	10.0425	8.47873	8.74109	8.55629	8.15422	8.89485
142	Xiushui137	2010	Jiaxing	27.5343	25.9638	30.149	30.6911	28.9017	28.1425	28.2597	29.1665	22.1983	22.5617	22.5333	22.6129	22.0105	22.4445	21.8932	22.2256	126.921	124.572	129.147	122.876	114.588	114.413	129.815	113.352	11.896	12.4891	10.5514	8.39146	11.6591	10.7677	10.1932	9.41211
143	Xiushui8979	2005	Jiaxing	31.8805	32.2463	33.8081	35.4914	32.8372	34.343	33.8872	34.4417	26.8212	26.4305	25.8541	26.1994	26.6018	26.4693	26.6635	27.1201	136.03	129.304	121.489	131.472	116.704	121.821	123.464	116.756	8.928	10.1108	10.6243	8.14949	9.54008	7.13772	9.09438	8.41517
144	Xu20996	2008	Xuzhou	29.9799	30.4576	31.8227	33.1996	32.9256	33.1011	31.7566	31.506	25.2742	25.2113	25.1231	24.7531	25.8089	25.5745	25.5287	25.8462	152.972	145.939	152.322	154.172	140.52	138.255	140.145	140.321	11.6601	9.96603	10.1879	7.76305	8.35	8.42545	7.62373	8.02374
145	Xu91069	2003	Xuzhou	33.5896	32.425	34.4884	33.56	30.0424	28.0778	29.8099	29.6068	24.7924	24.5133	23.9911	23.4661	24.8497	24.6695	24.1911	24.7638	146.522	156.097	156.272	152.554	147.927	135.724	152.419	146.14	12.7935	11.2282	9.98366	10.8643	11.0511	9.64734	10.6586	9.13323
146	Xu91075	2004	Yancheng	24.7671	24.0402	26.2616	28.2244	30.167	31.0047	30.8914	31.54	24.4455	24.6907	24.056	24.0248	24.7645	25.024	24.2756	24.7723	157.484	150.109	148.471	159.782	155.014	155.586	150.51	147.473	6.70112	6.94091	8.34914	4.9664	6.72918	7.02851	6.37539	6.26935
147	Xu99008	2005	Xuzhou	22.2233	22.7302	25.7208	25.7578	24.9497	24.9651	23.2329	24.1002	23.7324	24.0041	23.2983	23.4945	23.2074	23.624	23.1635	23.132	157.235	160.513	150.144	162.828	158.67	141.459	149.04	147.204	8.50399	8.87444	9.77734	7.49448	9.09628	7.5643	7.48248	7.84669
148	Xudao5	2006	Xuzhou	36.5171	35.4433	39.2974	38.9781	32.5721	33.7104	33.772	33.1419	29.1042	29.4666	28.71	28.7584	29.4886	29.4654	29.3526	29.6542	121.839	112.221	115.206	117.901	117.184	121.276	107.855	114.421	12.9705	11.713	11.0594	9.70795	11.7706	11.9059	10.2334	11.2793
149	Xudao8	2014	Xuzhou	36.9989	36.9339	39.8349	40.5417	34.5011	33.8401	33.4247	34.1221	29.2009	29.0051	28.6509	28.323	27.9795	28.1204	28.1681	28.6321	138.492	136.086	143.966	137.707	138.65	123.648	133.685	138.333	14.1182	11.8666	12.2013	10.9354	10.6982	11.0204	9.9984	11.1615
150	Xudao9	2015	Xuzhou	35.7825	35.6561	38.0883	39.7708	38.3408	38.2654	37.8722	38.3835	28.3504	28.6564	28.676	28.3405	28.3369	28.2146	27.7444	28.0777	168.023	164.899	174.969	171.323	160.857	163.517	170.218	153.477	9.48366	10.132	9.67361	9.94898	9.1497	8.73919	8.90254	8.39924
151	Yan9619	2001	Yancheng	24.5372	23.2336	27.4211	28.0393	30.6569	31.4048	32.3398	31.1415	26.2401	26.584	26.5653	26.1543	25.4597	25.8239	26.0011	25.9717	143.304	152.342	147.032	151.381	143.75	130.928	143.61	139.349	10.4227	10.7853	8.63321	8.1757	9.45206	8.55439	7.58726	8.38933
152	Yandao15	2005	Yancheng	28.2122	26.914	30.758	31.4307	30.2472	30.7219	31.0823	30.5378	27.9992	27.9048	27.6993	27.7855	28.4788	28.1317	27.9094	27.9312	103.301	109.084	104.464	94.004	95.0656	102.566	93.607	94.6987	10.1862	12.6277	9.87739	9.33661	11.5654	10.7552	9.27215	9.01948
153	Yandao60	2009	Yancheng	22.5587	21.09	24.3595	23.1246	28.0115	26.7609	25.4632	26.7278	27.7829	27.9944	27.1398	26.9176	27.6842	27.87	27.5586	27.7725	141.987	129.973	124.642	126.461	119.054	127.543	112.903	130.982	7.3316	7.22427	7.3369	6.50629	8.53565	7.204	8.28873	7.57258
154	Yandao815	2013	Yancheng	32.6136	34.0296	36.4154	35.0504	31.7256	31.2159	31.619	32.3371	28.4207	28.0649	28.2988	28.0729	27.8164	27.7094	27.3908	27.9061	138.896	149.216	150.441	139.371	138.808	134.61	146.185	134.845	11.4982	12.4094	10.3901	7.76574	9.8871	10.1141	9.8261	8.10922
155	Yandao99-1	2003	Yancheng	24.0538	22.7079	25.1074	24.5146	25.002	24.7184	24.977	25.1589	23.8198	24.0517	23.077	22.9062	23.9069	23.6774	23.9506	23.9799	165.068	157.848	151.759	155.422	158.502	154.737	146.3	159.65	9.48717	8.3459	7.26023	7.63531	8.78687	7.4028	7.57387	7.50785
156	Yang186	1996	Yangzhou	22.4096	22.0334	24.0132	24.4175	23.9883	24.8084	25.5804	24.9892	20.3598	20.1526	19.8295	19.3381	20.5348	20.2862	20.2971	20.2271	102.562	103.162	99.6318	109.864	101.557	86.9399	103.791	98.874	10.4404	9.03591	9.48321	8.53303	10.2061	7.86169	10.1222	8.95751
157	Yang9538	2000	Yangzhou	30.3374	29.5994	31.2578	31.2416	32.3257	30.7132	30.1143	29.9808	27.3724	27.5403	26.6949	26.5669	27.1213	27.0114	27.176	27.2414	123.52	137.511	125.675	136.001	125.212	121.808	118.454	129.796	9.52894	11.5261	9.71134	8.78875	11.66	10.3499	10.2894	9.25841
158	Yangeng202	2015	Yangzhou	25.3971	26.5292	27.1247	27.0177	27.9353	28.3232	26.4481	27.4101	26.093	26.3824	25.3238	25.535	26.5715	26.2678	26.311	26.3955	133.308	137.333	129.688	140.976	135.568	134.361	126.502	126.074	12.889	13.8072	13.0666	11.5568	12.3302	12.9187	10.9795	12.452
159	Yangeng5118	2017	Yangzhou	30.8294	32.3084	32.0676	33.5529	32.888	31.3223	31.7974	31.0339	26.9823	26.8362	26.0424	25.8505	26.0852	26.3829	25.8587	26.2043	130.129	137.297	143.665	142.419	137.736	130.515	131.196	137.877	10.5098	10.1738	11.246	9.16985	10.2779	8.07146	10.0219	9.79277
160	Yangeng6	2000	Yancheng	28.0976	28.4774	30.1923	31.5013	32.127	33.8794	31.1778	32.5472	27.8155	27.7908	28.0757	27.7051	27.3138	27.1572	27.3599	27.2932	94.6681	99.0727	103.774	104.829	98.5651	91.0755	98.3846	100.136	12.4265	12.9282	11.0983	8.57232	11.4988	11.6026	9.30951	10.5637
161	Yangeng7311	2014	Yangzhou	35.1581	34.1618	37.2017	35.7141	36.7875	37.4454	35.5629	35.3193	28.5223	28.648	27.7454	27.684	27.7065	27.6882	27.3538	27.6877	161.774	152.084	150.311	166.399	141.965	154.942	151.802	154.174	11.2714	10.8394	11.2024	8.44703	10.9109	7.32013	9.56901	9.74469
162	Yangfugeng6228	2017	Yangzhou	33.2995	34.3014	37.9681	36.5793	36.523	35.4137	35.4852	35.0074	28.6888	28.3092	28.673	28.537	29.2442	29.0508	28.9103	29.1552	149.796	156.109	161.166	151.332	145.49	140.181	151.603	140.252	7.74905	11.0162	9.37743	8.2189	9.57035	8.17207	9.54043	8.68469
163	Yangfujing4901	2006	Yangzhou	28.2709	27.5307	28.7644	29.4759	29.0423	29.8486	29.1345	28.2804	27.2737	27.0543	26.7788	26.3206	26.7425	26.6114	26.4234	26.4753	141.559	145.543	141.589	132.087	146.825	130.567	143.431	129.833	8.62251	8.67906	8.50633	8.8224	7.6009	8.84169	6.93281	8.63431
164	Yangfujing4928	2004	Yangzhou	27.936	26.6861	28.1091	29.0435	29.6798	30.3162	27.6881	28.362	23.9923	24.2976	24.4509	23.8622	23.6494	23.9502	23.687	23.9503	136.984	150.108	138.997	155.64	142.689	133.911	141.376	148.175	7.99894	9.21605	10.2547	8.56761	8.63009	7.95907	7.87405	8.85949
165	Yanggeng18	2013	Yangzhou	31.8737	31.033	34.0165	35.4581	34.6498	33.7161	31.8478	32.9405	28.2732	28.3763	27.7503	27.3763	27.5033	27.4263	27.1261	27.6082	161.163	163.562	153.945	161.285	149.907	157.203	145.38	147.322	10.133	9.88035	8.30489	8.05006	9.60595	6.34479	7.3295	6.99147
166	Yanggeng3038	2008	Yangzhou	28.5775	29.9936	32.1339	33.9488	30.9506	31.9238	29.3605	30.4618	27.6691	27.8307	27.0942	27.1465	27.819	27.6703	27.7192	28.1298	136.628	131.345	134.993	142.705	133.89	137.81	124.477	132.306	8.67205	11.9251	10.9874	9.50297	11.2262	9.54673	9.68752	8.47718
167	Yanggeng4227	2009	Yangzhou	32.3469	31.2513	32.7756	33.1895	32.5974	32.6875	30.569	31.1687	27.2947	27.33	27.3076	26.7513	27.5932	27.5739	27.2973	27.332	95.682	89.7366	97.1171	94.1972	81.8105	86.3993	96.0832	88.146	7.52117	8.36461	8.0571	6.4829	9.17878	7.39502	7.31587	7.04454
168	Yanggeng687	2000	Yangzhou	35.8517	37.4031	39.2992	38.3359	32.5559	34.3074	34.5366	34.1273	30.0389	29.7889	29.1367	29.378	29.1123	29.1132	28.8664	29.0455	146.1	147.808	144.963	155.428	150.286	132.199	140.251	147.823	12.5744	13.8293	13.9905	11.2017	12.9872	11.9405	13.3135	11.5229
169	Yanggeng7313	2013	Yangzhou	36.7333	36.9853	37.765	38.7495	37.5944	37.5119	36.0639	36.0985	28.2073	28.6009	28.6173	28.2923	28.0259	28.1709	27.8094	27.8117	158.581	164.424	148.591	165.097	151.927	147.026	143.621	149.22	11.6417	10.6145	9.21047	7.92298	10.8248	10.9504	8.54279	9.3209
170	Yanggeng806	2013	Yangzhou	33.536	33.5969	36.8428	38.1355	34.2789	34.394	34.2304	33.589	28.1436	28.4196	27.7101	27.7226	27.4476	27.8817	27.0205	27.5743	130.242	123.158	127.819	141.022	127.972	127.863	129.123	130.919	12.1535	9.75457	11.1354	8.45423	11.1436	10.1131	10.3632	9.52235
171	Yangguang600	2014	Jinan	36.6778	38.0684	38.2183	39.9193	35.2112	34.9842	36.2122	35.8808	27.1854	27.1173	26.6839	26.7642	27.5818	27.1909	27.5311	27.6254	186.223	178.639	185.704	185.418	181.706	187.651	188.888	184.895	9.51041	9.14632	9.88025	6.48027	9.07772	8.03677	7.8715	7.99674
172	Yangnongchan28	2017	Yangzhou	33.8208	34.9913	36.8394	38.2914	35.7809	34.1405	36.637	35.6413	27.5776	27.1944	26.9864	27.1905	26.8797	26.766	26.6637	27.1909	154.674	149.056	161.077	154.855	140.986	154.804	155.116	137.961	11.4355	10.3937	10.9165	9.68204	9.85777	9.61455	8.89985	9.82321
173	Yangnongdao1	2009	Yangzhou	32.492	32.6045	35.7721	36.4291	34.7912	35.0842	34.2215	33.998	26.7238	26.7785	26.7193	26.8918	26.3678	26.5722	26.4168	26.3725	136.431	150.297	144.339	144.805	143.964	137.576	130.724	137.433	9.8631	10.4044	11.4193	7.53106	9.74529	8.78146	8.93211	8.92991
174	Yanjing187	1997	Yancheng	24.6645	24.1877	25.5608	26.3919	27.0979	27.9699	28.201	28.0863	27.0459	26.7507	26.1514	26.2353	26.9899	26.9721	26.7261	26.9007	107.951	99.6133	111.348	107.563	105.067	107.136	112.757	98.1502	10.176	10.5199	10.8952	8.90889	9.9279	8.03945	10.3251	8.56761
175	Yanjing30192	2009	Yancheng	27.7529	27.2553	30.859	30.3436	31.5342	32.5275	30.4225	30.373	25.4522	25.1731	24.6777	24.8499	25.2824	24.9157	25.1858	25.7432	130.85	124.955	139.652	126.999	123.607	124.254	130.826	125.998	10.7275	9.94362	8.25316	9.7428	10.6871	8.12739	8.58097	8.57748
176	Yanjing30237	2009	Yandu	31.7887	31.0522	34.824	35.6453	34.2426	33.7343	33.637	33.0386	27.5955	27.5931	27.093	27.052	28.2299	27.8701	27.5861	27.8604	137.635	140.657	133.62	133.395	134.213	130.461	134.8	121.638	11.3848	11.5539	10.1221	8.6833	10.1991	10.5991	10.4771	9.62074
177	Yanjing90221	1983	Yancheng	25.7213	26.0455	27.6837	26.9735	25.9308	26.1447	24.2197	24.2679	24.8908	25.2213	24.2074	24.2309	24.0371	23.8507	24.1199	24.1618	109.315	100.992	104.21	110.744	92.9322	108.364	105.058	107.708	11.4509	11.8749	11.8099	7.87153	12.9005	10.8216	10.6205	10.6502
178	Yanjing9967	2007	Yancheng	26.6383	27.0217	30.4381	31.2416	31.3566	31.6614	30.0831	29.3343	27.8251	27.5915	27.5409	27.5102	27.7571	27.8966	28.2565	28.1821	108.359	112.965	112.837	120.963	100.839	100.454	106.165	104.803	10.7635	9.96886	10.9941	9.49462	10.5818	8.27676	9.27398	10.6464
179	Yanxuan2	1995	Yancheng	24.7927	25.9038	28.3035	30.0793	28.5487	30.302	29.6947	28.7191	26.7113	27.0486	26.1984	26.4428	26.1129	26.2527	26.3155	26.5979	113.668	110.07	119.974	106.863	106.244	99.1588	109.511	108.989	10.7445	11.4753	9.92319	8.14226	10.5347	11.139	9.27156	8.7695
180	Yinyu2084	2006	Changzhou	34.2808	33.0622	35.2771	35.5902	31.5859	32.8226	31.2519	30.5904	27.3993	27.1259	27.2248	27.6219	26.8826	26.5882	26.8217	27.2956	121.772	130.734	127.478	136.819	118.288	114.175	117.422	127.052	11.5159	13.2589	10.1421	7.92537	10.2355	10.0349	10.3182	9.20908
181	Yinyu2239	2015	Suzhou	27.9059	29.1967	32.1693	30.6631	30.3217	31.2929	30.9302	31.8936	27.3781	27.2363	26.1817	26.4443	27.3867	26.997	27.2918	27.3242	144.46	132.399	127.619	131.615	130.529	131.487	127.016	133.124	9.08286	10.6074	10.0733	8.14969	9.26743	9.22577	7.60511	7.98834
182	Yonggeng05-8	2015	Ningbo	22.3874	23.4137	26.8337	25.3664	25.9355	26.6719	26.2342	26.831	27.7316	28.0207	28.1505	27.8313	27.6159	27.2345	27.5158	27.4998	141.2	146.531	144.034	148.786	140.439	142.764	144.106	150.482	8.51428	8.95044	10.0374	7.70403	9.28887	6.68545	7.97752	7.48199
183	Yongzhi19	2015	Ningbo	24.1711	24.3426	27.9683	27.7836	30.025	29.9712	28.7676	27.6555	28.162	28.3884	27.6844	27.4326	27.7139	27.6053	27.3225	27.771	154.356	144.518	143.527	144.99	137.639	151.795	140.909	139.049	8.83611	10.9075	8.64284	7.8626	10.7808	7.31404	8.87592	8.78015
184	YouI	2015	Ningbo	24.964	24.5185	26.3443	26.6753	29.3955	28.0393	28.8299	27.9127	27.839	28.0275	27.2023	27.1311	27.0642	27.3913	27.2385	27.306	115.165	112.553	102.17	105.379	97.5773	101.238	98.7447	101.102	10.8367	9.74105	9.24681	9.954	9.3043	9.23707	9.60091	9.43914
185	Youjing5356	2004	Changzhou	36.1345	37.5281	38.3582	39.2831	35.3922	34.1129	34.8537	35.8101	28.884	28.6979	28.1623	27.9547	28.6217	28.948	28.5475	29.1439	144.783	141.625	142.503	128.506	133.643	137.805	143.312	134.273	9.35084	9.20043	11.4018	9.72773	10.3937	9.75512	10.8059	9.36452
186	Yun2645	2010	Changzhou	29.6701	30.6404	31.0926	31.7848	31.6923	30.1589	30.9284	32.1114	27.5306	27.7469	27.7479	27.7436	27.5167	27.6576	27.797	28.1499	126.823	127.622	114.781	130.323	115.326	110.967	117.601	113.614	11.0157	9.904	10.0473	8.81133	10.6858	10.1002	8.6955	10.2
187	Zaoxiang301	2008	Shanghai	37.1256	37.8617	39.2267	38.0584	34.158	34.5582	33.8373	34.8578	27.8557	28.2199	26.97	27.1334	27.1917	27.5997	27.0695	27.4	110.891	112.971	120.702	118.894	100.89	102.172	107.364	101.75	13.4648	13.1218	12.9425	12.2004	13.9881	10.2106	13.7381	11.6938
188	Zhendao18	2013	Zhenjiang	30.96	31.7849	34.477	34.8631	31.0428	32.6859	33.1703	32.8529	26.9654	27.2106	27.1364	27.0125	26.4822	26.5218	26.4587	26.5617	146.122	138.656	147.425	150.848	129.322	141.116	142.669	135.524	9.31391	9.57165	10.2171	9.73313	11.0627	9.30565	9.66871	9.68208
189	Zhendao413	2010	Zhenjiang	24.3566	23.682	26.0116	27.0228	32.8804	31.0069	30.6117	31.1479	26.4612	26.5942	26.5257	26.7983	27.1667	27.4423	26.9066	27.031	139.038	139.552	148.363	145.286	142.869	128.421	135.392	137.968	14.2111	12.3047	10.4956	10.7044	12.6731	10.372	11.0847	10.1544
190	Zhendao461	2011	Zhenjiang	29.2593	29.7524	31.3928	31.7047	31.2692	30.7555	31.4005	30.2798	27.3861	27.2038	27.1705	27.397	27.1818	27.2919	26.9499	27.4045	125.893	135.065	130.681	135.084	127.923	125.49	123.028	136.74	11.5028	10.1009	11.7007	7.51946	9.12277	10.0288	9.16685	9.10185
191	Zhendao661	2011	Zhenjiang	33.6383	33.0812	35.2549	35.1485	32.4127	30.5013	31.3804	30.3842	29.2569	29.2477	28.9026	28.8456	28.1181	28.5485	28.5529	28.8477	144.751	137.779	135.926	144.875	130.003	135.944	138.133	146.468	12.0126	12.6961	12.8881	11.1566	11.5608	12.2005	9.99609	10.8493
192	Zhendao671	2012	Zhenjiang	29.1213	28.4364	31.7357	31.6116	31.2072	30.1695	30.9652	30.3695	27.1071	27.0481	26.1677	26.2363	26.5278	26.8277	26.6007	26.5914	147.193	142.608	145.72	146.414	143.349	138.643	146.912	143.23	11.3898	10.103	9.31548	8.09101	10.3855	9.19961	10.3756	8.43244
193	Zhendao88	1997	Zhenjiang	33.7453	34.2457	37.3682	37.522	32.8273	33.2807	32.3173	31.6534	26.734	26.5717	26.0801	25.8825	27.0038	26.7147	26.7953	27.0874	153.541	163.371	150.557	142.867	151.981	143.247	151.086	146.161	12.1108	12.0466	12.0903	13.0588	13.8293	11.1944	13.4837	12.1861
194	Zhendao9424	2013	Zhenjiang	20.5074	22.0736	24.893	23.4671	27.6314	28.4828	26.7523	27.0179	26.293	25.9862	25.6492	25.5151	25.7861	26.2706	26.1429	26.357	153.514	148.826	145.666	149.249	136.231	152.095	145.093	137.53	9.4825	9.39836	10.0981	9.2921	10.2512	6.58328	8.81824	8.07623
195	Zhendao99	2001	Zhenjiang	33.2953	33.1809	35.3052	35.9293	31.9572	32.963	32.6849	32.4494	24.4457	24.7165	24.4009	24.1859	24.2801	24.0254	23.8783	23.8272	131.425	132.472	116.619	132.69	132.864	118.387	117.998	124.473	10.8463	12.8707	12.8252	11.5754	12.1262	9.29545	11.8792	10.5816
196	Zhengdao02450	2007	Zhenzhou	26.323	25.2348	29.2734	29.2179	28.8141	29.5747	28.8327	30.1695	24.547	24.7236	24.4076	24.4173	24.0543	23.6627	24.1277	24.3083	129.58	131.033	133.46	139.844	129.031	124.394	122.486	126.411	9.11082	8.6407	7.98755	8.26157	8.34383	9.03554	6.92064	8.33935
197	Zhenggeng2	1999	Xinyang	37.8986	36.4	38.4658	37.9317	33.6505	35.0535	33.9273	34.749	29.114	28.8923	28.0603	28.4017	29.1718	28.8607	29.0524	29.6468	81.5261	94.4072	84.352	95.3182	80.9909	70.2395	81.9316	78.7896	8.91161	9.35191	10.7616	9.06852	10.5925	9.75973	10.1871	8.72705
198	Zhenggeng8	2000	Xinyang	30.6841	29.4147	32.0925	31.282	30.5396	32.1898	30.9357	30.6081	28.0065	28.0612	28.0131	27.6315	28.1671	28.4381	28.2302	28.4123	99.323	98.1351	97.9105	98.0874	92.8502	89.3332	87.0946	84.3648	10.0435	9.28285	7.98535	7.87259	7.80953	5.88491	7.61557	7.50565
199	Zhongjiang113	2017	Nanjing	33.5606	33.7986	38.1821	37.4041	37.7524	36.5525	35.9143	35.0726	28.8821	29.1484	28.2298	28.17	29.1202	28.8142	29.0744	29.5847	181.964	179.777	173.908	173.637	171.015	173.223	179.752	160.461	8.44499	10.4734	10.5865	7.50413	10.1674	8.60054	8.09506	9.44542
200	Zinnuo	2012	Nantong	34.8984	35.7452	36.1357	37.9827	33.7729	32.1341	31.6288	30.9821	27.6237	27.7628	27.7467	27.3386	28.1207	28.2404	27.9747	28.4724	148.713	144.232	151.079	161.408	147.721	142.815	143.396	145.187	10.1896	11.7201	11.5672	8.17477	10.6234	9.99665	9.79767	10.5706

## Sheet: Table S2
Table S2: The descriptive statistics of yield-related traits in four environments
Trait	Environment	Mean	Standard deviation	Minimum	Maximum	Coefficient of variation
YP	YZ2017	29.6	4.77	18.34	38.07	0.161
	YZ2018	32.07	4.83	19.08	41.12	0.1508
	HZ2017	31.11	3.16	22.37	39.87	0.1015
	HZ2018	30.82	3.21	22.18	39.11	0.1043
GW	YZ2017	26.99	1.74	20.15	31.24	0.0643
	YZ2018	26.59	1.75	19.34	31.07	0.0657
	HZ2017	26.81	1.74	20.29	31.02	0.0649
	HZ2018	26.82	1.77	20.23	31.24	0.0662
GN	YZ2017	133.3	22.52	68.65	195.11	0.1689
	YZ2018	133	22.14	69.77	197.94	0.1665
	HZ2017	127.62	22.68	54.33	188.3	0.1777
	HZ2018	128.04	22.46	57.46	188.89	0.1754
PN	YZ2017	10.5	2	4.99	18.1	0.1905
	YZ2018	9.66	2.03	3.75	16.17	0.2105
	HZ2017	9.77	1.89	4.68	16.81	0.1929
	HZ2018	9.33	1.85	4.01	15.9	0.1987
YP (g):yield per plant; GW (g):1000-grain weight; GN: grain number per plant; PN:panicle per plant

## Sheet: Table S3
Table S3: Results of ANOVA analyses for yield-related traits
Trait	Source of variance	Sum of squares	Degree of freedom	Mean square	F
YP	Block (Environment)	2.847	4	0.712	1.561
	Environment (E)	1241.75	3	413.916	907.852***
	Genotype (G)	22429.7	199	112.712	247.214***
	Genotype × Environment (GEI)	3694.43	597	6.188	13.573***
	Error	362.92	796	0.456
GW	Block (Environment)	7.913	4	1.978	64.794***
	Environment (E)	31.429	3	10.476	343.116***
	Genotype (G)	4739.82	199	23.818	780.087***
	Genotype × Environment (GEI)	111.811	597	0.187	6.134***
	Error	24.304	796	0.031
GN	Block (Environment)	295.199	4	73.8	2.225
	Environment (E)	11354.7	3	3784.91	114.127***
	Genotype (G)	764163	199	3840.02	115.789***
	Genotype × Environment (GEI)	13611.6	597	22.8	0.687
	Error	26398.5	796	33.164
PN	Block (Environment)	334.836	4	83.709	111.414***
	Environment (E)	290.104	3	96.701	128.706***
	Genotype (G)	4704.19	199	23.639	31.463***
	Genotype × Environment (GEI)	401.191	597	0.672	0.894
	Error	598.061	796	0.751
* indicates significance at the level of P<0.05, ** at P<0.01, and *** at P<0.001.

## Sheet: Table S4
Table S4: GWAS mapped results relate to grain weight, grain number and panicle number
Trait	Chr.	Mapped position	Vaule of SNP -log(p)	Cloned gene	Each SNP explained phenotypic variation (r2)	Functional gene ID	Refernece
Grain weight	1	6010782	10.6055		0.115388
	1	18921541	9.68403		0.105362
	1	24133971	10.1612		0.110553
	1	27991119	9.39362	BG3	0.102203	Os01g0680200	Yin et al., 2020; Xiao et al., 2019
	1	29390786	11.0013		0.119694
	1	32758492	12.2604	OsPL3	0.133393	Os01g0775100	Sun et al., 2020
	2	5740121	11.1494	OsBT1	0.121305	Os02g0202400	Ishimaru et al., 2013
	6	25094032	11.7305	TGW6	0.127628	Os06g0623700	Ken et al.,2013
	7	7549486	12.1487	OsSNB	0.132178	Os07g0235800	Jiang et al.,2019; Ma et al., 2019
	7	4560789	10.8477		0.118023
	9	19642335	11.7305	OsSPL18	0.127628	Os09g0507100	Yuan et al., 2019
	11	18175491	10.821		0.117733
Grain number	1	31720490	9.06349	NOG1	0.0986107	Os01g0752200	Huo et al., 2017
	6	4533497	8.85699		0.096364
	6	10141831	8.71444		0.0948131
	6	23973717	10.0545	OsSPX1	0.109393	Os06g0603600	Zhang et al., 2016
	9	16449495	8.53165	DEP1	0.0928244	Os09g0441900	Liu et al., 2018
	10	9830963	8.42022		0.091612
Panicle number	3	27568949	8.30791	OsIAGLU	0.09039	Os03g0693600	He et al., 2020
	9	16449495	8.30049	DEP1	0.09032	Os09g0441900	Liu et al., 2018

## Sheet: Table S5
Table S5: Selection regions between japonica rice varieties before and after 2010
chr	start	end	XP-CLR
Chr1	520000	570000	351.603
Chr1	695000	760000	367.718
Chr1	775000	825000	355.085
Chr1	1105000	1155000	455.493
Chr1	1485000	1535000	361.285
Chr1	2520000	2570000	393.385
Chr1	2630000	2695000	417.555
Chr1	2825000	2880000	380.046
Chr1	2980000	3245000	663.377
Chr1	3345000	3540000	551.317
Chr1	3555000	4720000	1026.12
Chr1	4750000	4920000	720.464
Chr1	4985000	5235000	714.933
Chr1	5240000	5305000	427.819
Chr1	5360000	5540000	635.833
Chr1	5715000	5765000	544.025
Chr1	5880000	5930000	357.8
Chr1	12520000	12750000	822.239
Chr1	13180000	13405000	622.501
Chr1	13475000	13525000	357.495
Chr1	13860000	13965000	497.461
Chr1	14185000	14235000	432.459
Chr1	14275000	14360000	719.297
Chr1	14380000	14510000	687.471
Chr1	14690000	14740000	385.653
Chr1	15070000	15140000	589.246
Chr1	15145000	15240000	603.889
Chr1	15320000	15535000	763.632
Chr1	15575000	15725000	914.399
Chr1	15755000	15880000	1206.53
Chr1	15935000	16105000	941.432
Chr1	16280000	16565000	930.869
Chr1	16635000	16740000	449.034
Chr1	16970000	17040000	548.981
Chr1	17045000	17345000	896.783
Chr1	17420000	17470000	350.307
Chr1	17480000	17530000	434.301
Chr1	17565000	17785000	892.353
Chr1	17805000	18155000	783.503
Chr1	18160000	18325000	497.425
Chr1	18355000	18410000	364.693
Chr1	18635000	18685000	405.423
Chr1	18730000	18790000	630.234
Chr1	18820000	18905000	450.792
Chr1	18925000	19155000	661.064
Chr1	19160000	19215000	688.409
Chr1	19245000	19295000	565.899
Chr1	19450000	19500000	440.564
Chr1	20725000	20775000	349.118
Chr1	21700000	21855000	845.538
Chr1	21885000	21945000	347.215
Chr1	21990000	22040000	924.713
Chr1	22050000	22245000	782.932
Chr1	22330000	22395000	757.861
Chr1	22430000	22525000	717.294
Chr1	22575000	22650000	585.414
Chr1	23270000	23320000	427.409
Chr1	23660000	23745000	702.338
Chr1	23755000	23805000	448.193
Chr1	24125000	24175000	414.976
Chr1	24275000	24350000	534.081
Chr1	24395000	24530000	600.322
Chr1	24870000	24920000	353.221
Chr1	24940000	25015000	715.815
Chr1	25060000	25185000	1067.14
Chr1	25190000	25240000	494.516
Chr1	25325000	25375000	476.383
Chr1	25400000	25515000	394.152
Chr1	27225000	27315000	509.786
Chr1	27915000	28045000	974.644
Chr1	28150000	28240000	1025.97
Chr1	28245000	28605000	1061.63
Chr1	28625000	28850000	695.993
Chr1	28875000	28950000	886.924
Chr1	29020000	29345000	1283.25
Chr1	29360000	29720000	1222.63
Chr1	30160000	30210000	357.619
Chr1	30750000	30810000	550.165
Chr1	30825000	30875000	456.498
Chr1	30985000	31040000	531.474
Chr1	31150000	31200000	551.598
Chr1	31235000	31285000	443.406
Chr1	31315000	31425000	539.961
Chr1	31455000	31605000	710.667
Chr1	31610000	31800000	878.697
Chr1	31840000	31950000	766.779
Chr1	31970000	32135000	628.535
Chr1	32140000	32250000	662.554
Chr1	32405000	32460000	548.19
Chr1	32520000	32615000	673.445
Chr1	32640000	32755000	1056.09
Chr1	32770000	32820000	402.883
Chr1	32870000	32990000	555.09
Chr1	33085000	33135000	368.535
Chr1	33160000	33330000	856.124
Chr1	33340000	33435000	469.935
Chr1	33455000	33505000	355.959
Chr1	33685000	33765000	393.256
Chr1	33800000	33945000	677.319
Chr1	34310000	34365000	378.931
Chr1	34460000	34515000	509.671
Chr1	34555000	34605000	370.375
Chr1	34980000	35030000	462.044
Chr1	35205000	35255000	356.029
Chr1	35480000	36020000	1076.28
Chr1	36120000	36245000	676.972
Chr1	36280000	36415000	661.711
Chr1	36425000	36485000	693.904
Chr1	36595000	36775000	1811.56
Chr1	36785000	36835000	550.661
Chr1	36910000	37230000	1847.55
Chr1	37235000	37415000	1035.39
Chr1	37615000	37665000	364.633
Chr1	37970000	38160000	466.747
Chr1	38240000	38300000	414.945
Chr1	38305000	38355000	439.756
Chr1	38395000	38580000	589.099
Chr1	38620000	38770000	619.007
Chr1	38775000	39105000	740.26
Chr1	39140000	39190000	380.044
Chr1	39205000	39345000	648.321
Chr1	39385000	39695000	780.832
Chr1	39765000	39915000	730.238
Chr1	39935000	40490000	904.411
Chr1	40530000	40590000	401.956
Chr1	40655000	41120000	883.094
Chr1	41180000	41230000	442.655
Chr1	41785000	41870000	643.888
Chr1	42025000	42085000	435.847
Chr2	120000	235000	766.528
Chr2	1075000	1125000	436.572
Chr2	2175000	2230000	365.719
Chr2	2290000	2360000	547.496
Chr2	2550000	2630000	599.71
Chr2	3875000	3925000	360.808
Chr2	4020000	4070000	540.412
Chr2	4170000	4370000	751.426
Chr2	4385000	4535000	797.536
Chr2	4560000	4890000	710.706
Chr2	5480000	5540000	359.168
Chr2	5610000	5660000	373.38
Chr2	6420000	6495000	379.282
Chr2	6735000	7030000	671.648
Chr2	7140000	7205000	510.066
Chr2	7315000	7540000	546.684
Chr2	7665000	7840000	776.791
Chr2	7940000	7990000	463.669
Chr2	8350000	8470000	827.28
Chr2	8840000	8890000	448.179
Chr2	8965000	9160000	1046.35
Chr2	9240000	9300000	591.819
Chr2	9385000	9465000	512.809
Chr2	10230000	10280000	533.752
Chr2	10870000	10920000	551.72
Chr2	11140000	11235000	558.636
Chr2	11275000	11370000	419.065
Chr2	11390000	11480000	424.545
Chr2	11640000	11690000	361.209
Chr2	11995000	12120000	454.924
Chr2	12195000	12415000	491.54
Chr2	17835000	17885000	359.214
Chr2	18215000	18290000	533.871
Chr2	18600000	18660000	492.427
Chr2	18705000	18755000	436.541
Chr2	18995000	19065000	679.16
Chr2	21040000	21090000	365.863
Chr2	22400000	22625000	675.335
Chr2	22670000	22720000	393.083
Chr2	22820000	22920000	395.714
Chr2	23000000	23085000	541.638
Chr2	23100000	23180000	359.835
Chr2	23480000	23665000	690.559
Chr2	23870000	23920000	376.108
Chr2	24005000	24095000	734.433
Chr2	25520000	25675000	671.717
Chr2	25765000	25815000	374.171
Chr2	25965000	26055000	635.953
Chr2	26550000	26605000	815.984
Chr2	26780000	26905000	731.859
Chr2	26910000	27055000	533.914
Chr2	27080000	27450000	910.021
Chr2	27465000	27795000	908.053
Chr2	27845000	27895000	797.82
Chr2	27920000	28025000	664.045
Chr2	28065000	28115000	506.162
Chr2	28130000	28180000	352.618
Chr2	28280000	28400000	1580.64
Chr2	28645000	28770000	1030.12
Chr2	28775000	28955000	802.222
Chr2	29065000	29125000	507.211
Chr2	29200000	29510000	727.791
Chr2	29635000	29705000	448.429
Chr2	29725000	29775000	647.523
Chr2	29795000	29845000	418.654
Chr2	29915000	29965000	409.67
Chr2	29990000	30040000	473.004
Chr2	30095000	30160000	482.476
Chr2	30175000	30280000	848.595
Chr2	30360000	30475000	739.732
Chr2	30670000	30880000	949.883
Chr2	30930000	31015000	503.461
Chr2	31055000	31255000	1157.63
Chr2	31300000	31385000	408.675
Chr2	31395000	31815000	807.945
Chr2	31865000	32035000	929.87
Chr2	32090000	32175000	466.548
Chr2	32385000	32495000	588.945
Chr2	32515000	32625000	735.201
Chr2	32635000	32790000	945.037
Chr2	32875000	32950000	736.68
Chr2	32955000	33015000	499.424
Chr2	33135000	33305000	555.329
Chr2	33355000	33455000	518.405
Chr2	34405000	34460000	521.201
Chr2	34760000	34810000	499.401
Chr2	34865000	34915000	529.855
Chr2	34980000	35030000	353.817
Chr2	35575000	35625000	403.133
Chr3	530000	590000	501.914
Chr3	745000	940000	809.596
Chr3	1380000	1435000	590.697
Chr3	2365000	2435000	593.949
Chr3	2520000	2590000	995.151
Chr3	2700000	2770000	686.197
Chr3	2775000	2855000	811.699
Chr3	2875000	3220000	1995.64
Chr3	3260000	3310000	464.018
Chr3	3365000	3505000	739.193
Chr3	3580000	3630000	450.989
Chr3	3790000	3905000	539.683
Chr3	3915000	3965000	363.372
Chr3	4035000	4095000	504.325
Chr3	4305000	4355000	399.228
Chr3	4380000	4465000	586.863
Chr3	4510000	4560000	458.101
Chr3	4625000	4720000	553.362
Chr3	4890000	4960000	517.305
Chr3	5000000	5310000	590.877
Chr3	5830000	5890000	433.207
Chr3	5925000	5975000	347.133
Chr3	5995000	6120000	498.281
Chr3	6485000	6565000	465.065
Chr3	6600000	6675000	468.589
Chr3	6965000	7105000	410.475
Chr3	9785000	9860000	585.311
Chr3	9865000	10065000	620.758
Chr3	10080000	10130000	369.856
Chr3	10230000	10480000	689.378
Chr3	10490000	10935000	1026.15
Chr3	10940000	11105000	656.673
Chr3	11115000	11275000	616.095
Chr3	11325000	11675000	884.362
Chr3	11690000	11830000	1015.96
Chr3	11880000	12210000	894.1
Chr3	12260000	12455000	646.335
Chr3	12460000	12575000	898.888
Chr3	13190000	13320000	979.166
Chr3	13670000	13720000	474.504
Chr3	13885000	13945000	409.292
Chr3	13985000	14045000	628.815
Chr3	14075000	14245000	952.525
Chr3	14265000	14315000	439.926
Chr3	14335000	14445000	543.986
Chr3	15435000	15485000	374.897
Chr3	16055000	16140000	554.04
Chr3	17160000	17210000	454.145
Chr3	17405000	17540000	931.245
Chr3	17555000	17750000	662.861
Chr3	17815000	17865000	372.819
Chr3	17905000	17955000	414.889
Chr3	19180000	19280000	386.465
Chr3	19410000	19460000	512.227
Chr3	19475000	19525000	511.159
Chr3	19575000	19625000	354.772
Chr3	20090000	20140000	355.026
Chr3	20160000	20210000	374.04
Chr3	20340000	20395000	398.407
Chr3	20485000	20540000	421.04
Chr3	20705000	20755000	441.428
Chr3	20820000	20870000	534.997
Chr3	20990000	21065000	625.274
Chr3	21085000	21135000	460.984
Chr3	21200000	21340000	552.027
Chr3	21375000	21425000	363.847
Chr3	21560000	21610000	405.798
Chr3	21890000	21940000	542.075
Chr3	22185000	22395000	621.086
Chr3	22405000	22570000	639.164
Chr3	22615000	22875000	772.011
Chr3	23335000	23480000	542.235
Chr3	23510000	23560000	379.384
Chr3	23595000	23655000	443.719
Chr3	23705000	23755000	370.519
Chr3	23860000	23925000	408.185
Chr3	23945000	23995000	355.176
Chr3	24025000	24085000	467.42
Chr3	24145000	24640000	549.775
Chr3	26795000	26870000	590.306
Chr3	26930000	27175000	809.784
Chr3	27240000	27435000	618.955
Chr3	27850000	27945000	515.398
Chr3	28095000	28190000	373.081
Chr3	28430000	28485000	442.804
Chr3	28910000	28960000	413.429
Chr3	29460000	29715000	753.963
Chr3	29760000	29905000	460.662
Chr3	29965000	30135000	814.681
Chr3	30155000	30535000	1061.4
Chr3	31710000	32335000	1646.66
Chr3	32565000	32765000	785.882
Chr3	32910000	33080000	698.69
Chr3	33115000	33365000	1432.78
Chr3	33380000	33450000	413.648
Chr3	33465000	33540000	654.881
Chr3	33785000	33980000	969.338
Chr3	34085000	34135000	563.021
Chr3	34165000	34460000	955.321
Chr3	34465000	34775000	930.853
Chr3	34830000	34880000	473.356
Chr3	35290000	35415000	1095.57
Chr3	35445000	35525000	485.634
Chr3	35620000	35670000	346.511
Chr3	35695000	35755000	635.969
Chr3	35775000	35835000	578.366
Chr3	35885000	35950000	375.205
Chr3	35955000	36055000	544.51
Chr3	36090000	36140000	350.702
Chr3	36150000	36205000	609.972
Chr3	36220000	36390000	879.41
Chr4	65000	185000	910.047
Chr4	1300000	1405000	475.83
Chr4	1695000	1750000	373.815
Chr4	1770000	1820000	533.029
Chr4	7480000	7530000	406.299
Chr4	8005000	8160000	837.099
Chr4	8250000	8385000	978.214
Chr4	8390000	8450000	404.975
Chr4	8470000	8585000	1049.25
Chr4	8740000	8905000	691.061
Chr4	9020000	9125000	495.202
Chr4	9240000	9320000	510.354
Chr4	9425000	9480000	410.24
Chr4	9490000	9560000	799.198
Chr4	9610000	9720000	940.982
Chr4	9885000	9935000	347.633
Chr4	9950000	10000000	457.405
Chr4	10030000	10135000	456.991
Chr4	10275000	10345000	856.348
Chr4	10520000	10570000	368.569
Chr4	10620000	10675000	687.646
Chr4	10705000	10835000	695.183
Chr4	10915000	10980000	496.448
Chr4	11035000	11165000	636.736
Chr4	11230000	11355000	559.085
Chr4	11615000	11670000	391.054
Chr4	11765000	11830000	514.015
Chr4	11845000	11940000	898.753
Chr4	12030000	12110000	606.677
Chr4	12195000	12245000	447.26
Chr4	12495000	12650000	812.71
Chr4	12885000	13005000	651.92
Chr4	13130000	13180000	551.844
Chr4	13370000	13420000	495.266
Chr4	13440000	13500000	444.59
Chr4	13625000	13675000	381.13
Chr4	14040000	14090000	351.202
Chr4	14510000	14560000	445.661
Chr4	19835000	19885000	492.344
Chr4	20370000	20420000	411.988
Chr4	20470000	20570000	562.936
Chr4	20590000	20640000	412.964
Chr4	20720000	20880000	783.787
Chr4	22045000	22095000	813.32
Chr4	22900000	22950000	489.695
Chr4	23570000	23925000	1016.82
Chr4	23985000	24035000	404.533
Chr4	24055000	24110000	1290.44
Chr4	24495000	24850000	1043.73
Chr4	24875000	25200000	1877.24
Chr4	25245000	25415000	1097.18
Chr4	26240000	26320000	523.176
Chr4	27490000	27555000	841.644
Chr4	27570000	27620000	439.601
Chr4	27650000	27745000	1027.12
Chr4	27810000	27860000	572.733
Chr4	27975000	28050000	604.307
Chr4	28090000	28140000	408.935
Chr4	28160000	28295000	433.412
Chr4	28365000	28435000	531.809
Chr4	28440000	28490000	809.823
Chr4	28500000	28625000	663.043
Chr4	28675000	28725000	580.704
Chr4	29105000	29155000	405.33
Chr4	29545000	29595000	528.078
Chr4	30100000	30150000	351.459
Chr4	30290000	30355000	440.485
Chr4	30440000	30490000	604.561
Chr4	30905000	31005000	536.698
Chr4	31070000	31120000	467.445
Chr4	31135000	31210000	746.761
Chr4	31215000	31360000	942.7
Chr4	31650000	31860000	581.723
Chr4	32650000	32750000	864.205
Chr4	32930000	32980000	621.664
Chr4	33075000	33135000	546.51
Chr4	33615000	33685000	540.794
Chr5	990000	1190000	695.178
Chr5	1210000	1265000	653.42
Chr5	1270000	1320000	520.304
Chr5	2430000	2680000	812.338
Chr5	2685000	2945000	615.579
Chr5	3230000	3390000	520.774
Chr5	3530000	3620000	757.223
Chr5	4185000	4235000	439.28
Chr5	4515000	4595000	468.066
Chr5	10200000	10250000	357.252
Chr5	10385000	10435000	476.117
Chr5	13945000	13995000	422.679
Chr5	18145000	18195000	447.665
Chr5	21070000	21145000	732.725
Chr5	21185000	21335000	842.834
Chr5	21480000	21805000	786.804
Chr5	21815000	21980000	772.361
Chr5	21990000	22540000	930.787
Chr5	22550000	22690000	691.148
Chr5	22705000	22885000	772.235
Chr5	22955000	23085000	709.017
Chr5	23100000	23175000	743.529
Chr5	23880000	24095000	1062.99
Chr5	24260000	24400000	872.515
Chr5	25425000	25475000	361.765
Chr5	25715000	25860000	417.777
Chr5	25960000	26010000	647.256
Chr5	26100000	26150000	414.967
Chr5	26165000	26215000	442.683
Chr5	26985000	27155000	515.941
Chr5	27165000	27245000	622.704
Chr6	95000	180000	403.404
Chr6	195000	305000	432.567
Chr6	1130000	1180000	378.821
Chr6	1385000	1455000	490.1
Chr6	1820000	1875000	457.967
Chr6	4205000	4270000	371.631
Chr6	4300000	4390000	395.772
Chr6	8260000	8310000	381.314
Chr6	8815000	8910000	573.417
Chr6	9005000	9080000	401.207
Chr6	9090000	9190000	656.944
Chr6	21290000	21345000	429.746
Chr6	23935000	23985000	466.409
Chr6	26915000	26965000	369.616
Chr6	27255000	27305000	354.986
Chr6	28020000	28440000	952.428
Chr6	28465000	28875000	955.121
Chr6	28880000	29065000	737.9
Chr6	29105000	29185000	407.923
Chr6	29545000	29595000	450.674
Chr6	29640000	29735000	477.319
Chr6	29740000	29790000	351.92
Chr6	30155000	30210000	381.407
Chr6	30480000	30535000	374.703
Chr6	30835000	30990000	731.786
Chr6	30995000	31210000	663.9
Chr7	945000	995000	378.382
Chr7	1760000	1810000	355.78
Chr7	1840000	1890000	385.651
Chr7	2400000	2670000	1105.46
Chr7	3240000	3290000	427.574
Chr7	3315000	3370000	562.195
Chr7	3830000	3945000	443.042
Chr7	3950000	4000000	355.064
Chr7	4140000	4190000	367.912
Chr7	4250000	4315000	1057.13
Chr7	4385000	4435000	346.454
Chr7	4765000	4890000	492.631
Chr7	5205000	5355000	578.258
Chr7	5375000	5425000	569.394
Chr7	5495000	5645000	571.923
Chr7	5765000	5815000	435.341
Chr7	5910000	6005000	450.927
Chr7	6725000	6780000	563.946
Chr7	6930000	7025000	469.123
Chr7	7125000	7175000	357.341
Chr7	7190000	7605000	878.965
Chr7	8925000	8980000	597.343
Chr7	9020000	9125000	681.654
Chr7	9135000	9290000	616.553
Chr7	9295000	9415000	676.49
Chr7	14715000	14820000	457.686
Chr7	15290000	15380000	708.633
Chr7	15865000	15915000	384.325
Chr7	15950000	16000000	561.778
Chr7	16185000	16235000	364.076
Chr7	16480000	16530000	362.453
Chr7	18485000	18535000	475.798
Chr7	18630000	18680000	450.039
Chr7	19265000	19315000	367.738
Chr7	20385000	20455000	715.51
Chr7	23000000	23050000	575.531
Chr7	25945000	25995000	393.297
Chr7	26145000	26195000	916.174
Chr7	26200000	26490000	820.73
Chr7	27700000	27795000	909.149
Chr7	28405000	28525000	609.549
Chr7	28645000	28720000	511.175
Chr7	28795000	28845000	354.991
Chr7	28895000	28945000	507.9
Chr7	29055000	29140000	460.582
Chr7	29145000	29200000	528.679
Chr7	29240000	29330000	485.427
Chr7	29365000	29660000	1040.18
Chr8	380000	430000	384.201
Chr8	560000	620000	372.797
Chr8	4130000	4180000	442.205
Chr8	5350000	5400000	349.525
Chr8	8260000	8310000	461.953
Chr8	10210000	10260000	365.272
Chr8	10270000	10395000	480.502
Chr8	10470000	10520000	528.784
Chr8	10530000	10705000	516.476
Chr8	10860000	10995000	707.451
Chr8	11230000	11375000	457.385
Chr8	11480000	11530000	392.507
Chr8	11730000	11790000	395.704
Chr8	11835000	11900000	416.139
Chr8	11965000	12015000	397.524
Chr8	12110000	12160000	380.844
Chr8	12575000	12625000	365.199
Chr8	12850000	12925000	552.258
Chr8	14400000	14450000	499.219
Chr8	15445000	15520000	554.745
Chr8	15555000	15620000	724.376
Chr8	16120000	16195000	912.14
Chr8	16535000	16585000	496.56
Chr8	17615000	17665000	549.163
Chr8	17780000	17875000	380.798
Chr8	18615000	18665000	354.036
Chr8	18725000	18775000	372.233
Chr8	18955000	19110000	860.648
Chr8	19150000	19285000	540.706
Chr8	19505000	19605000	642.526
Chr8	20760000	20810000	360.872
Chr8	20980000	21045000	515.027
Chr8	21075000	21125000	756.092
Chr8	21130000	21195000	626.793
Chr8	21330000	21380000	429.676
Chr8	21390000	21440000	361.241
Chr8	21470000	22055000	1167.25
Chr8	22070000	22735000	996.154
Chr8	22750000	23135000	813.146
Chr8	23145000	23480000	711.956
Chr8	23610000	23660000	369.736
Chr8	24505000	24555000	372.001
Chr8	25135000	25185000	478.798
Chr8	25850000	25950000	927.632
Chr8	25965000	26180000	939.882
Chr8	26480000	26575000	587.117
Chr8	27505000	27590000	430.168
Chr8	27705000	27755000	447.176
Chr8	27835000	27990000	527.828
Chr8	28095000	28200000	385.158
Chr8	28245000	28315000	462.151
Chr8	28335000	28420000	437.626
Chr9	5425000	5475000	385.681
Chr9	6670000	6750000	571.865
Chr9	9010000	9060000	448.882
Chr9	9345000	9395000	416.225
Chr9	9980000	10030000	356.928
Chr9	10095000	10145000	354.574
Chr9	10350000	10400000	361.051
Chr9	12190000	12255000	504.486
Chr9	14055000	14105000	402.2
Chr9	14335000	14405000	595.067
Chr9	14495000	14545000	374.124
Chr9	14585000	14680000	382.752
Chr9	14755000	14805000	525.204
Chr9	15125000	15190000	535.4
Chr9	15265000	15320000	562.993
Chr9	15360000	15470000	538.142
Chr9	15505000	15615000	1516.2
Chr9	15625000	15680000	498.439
Chr9	15690000	15835000	462.064
Chr9	16070000	16225000	756.126
Chr9	16245000	16360000	655.3
Chr9	16840000	16890000	406.174
Chr9	20085000	20135000	409.954
Chr9	22240000	22300000	379.272
Chr9	22310000	22360000	568.342
Chr9	22370000	22430000	467.936
Chr9	22645000	22920000	853.598
Chr10	925000	975000	398.003
Chr10	11665000	11755000	532.926
Chr10	12025000	12125000	871.701
Chr10	12130000	12180000	435.14
Chr10	12345000	12395000	375.482
Chr10	12400000	12450000	465.315
Chr10	12480000	12530000	601.486
Chr10	12565000	12620000	490.512
Chr10	12745000	12835000	958.708
Chr10	12900000	12985000	807.073
Chr10	13060000	13110000	436.864
Chr10	13270000	13320000	411.758
Chr10	13890000	13960000	560.97
Chr10	14150000	14205000	368.682
Chr10	14450000	14500000	448.81
Chr10	14680000	14730000	522.691
Chr10	14865000	14960000	375.671
Chr10	20560000	20610000	450.431
Chr10	22090000	22140000	493.404
Chr10	22485000	22580000	433.859
Chr10	22715000	22775000	557.842
Chr10	22905000	23170000	1166.71
Chr11	2400000	2500000	405.115
Chr11	2560000	2610000	381.631
Chr11	8480000	8530000	460.919
Chr11	8805000	8855000	493.534
Chr11	9080000	9130000	472.462
Chr11	9280000	9355000	534.577
Chr11	9540000	9615000	551.086
Chr11	9660000	9740000	564.951
Chr11	9805000	9875000	475.29
Chr11	10020000	10110000	426.045
Chr11	10160000	10210000	358.741
Chr11	11955000	12005000	465.436
Chr11	13210000	13260000	367.662
Chr11	14350000	14400000	428.067
Chr11	14585000	14635000	642.073
Chr11	14640000	14690000	392.674
Chr11	15435000	15485000	605.093
Chr11	15775000	15870000	503.547
Chr11	16335000	16460000	476.926
Chr12	65000	440000	1383.57
Chr12	480000	1135000	1327.45
Chr12	1305000	1375000	501.101
Chr12	4505000	4555000	410.836
Chr12	4740000	4790000	444.813
Chr12	4835000	4945000	549.679
Chr12	4950000	5075000	489.571
Chr12	5090000	5155000	443.819
Chr12	5345000	5430000	473.406
Chr12	16255000	16305000	948.958
Chr12	17530000	17580000	606.176
Chr12	18735000	18785000	405.277
Chr12	19210000	19260000	480.215
Chr12	19565000	19640000	375.029
Chr12	19780000	19830000	366.275
Chr12	22520000	22570000	428.857
Chr12	23695000	23745000	462.919
Chr12	23770000	23850000	437.508
Chr12	24435000	24485000	394.087
Chr12	25730000	25780000	436.581
Chr12	25820000	25880000	378.068
Chr12	25940000	26095000	655.749
Chr12	26280000	26330000	380.963
Chr12	27260000	27380000	576.692

## Sheet: Table S6
Table S6: Summary of cloned genes related to the yield, disease resistance, taste quality and heading day traits detected in this study
ID	Gene name	RAP_Locus	MSU_Locus	Chr	Start position	End positon	Trait	Reference
1	Pit	Os01g0149500	LOC_Os01g05620	chr1	2681220	2686364	Biotic stress	1
2	D2/CYP90D2/SMG11	Os01g0197100	LOC_Os01g10040	chr1	5236623	5244023	Yield	2
3	Gn1a/OsCKX2	Os01g0197700	LOC_Os01g10110	chr1	5270449	5275585	Yield	3
4	Rf3/OsMADS3	Os01g0201700	LOC_Os01g10504	chr1	5559532	5568924	Yield	4
5	DPL1	Os01g0258600	LOC_Os01g15448	chr1	8657086	8658466	Yield	5
6	ESA1	Os01g0524100	LOC_Os01g34010	chr1	18719946	18723104	Yield	7
7	SaF	Os01g0578500	LOC_Os01g39670	chr1	22375575	22377307	Yield	8
8	SaM	Os01g0578700	LOC_Os01g39680	chr1	22379059	22382876	Yield	8
9	BG3	Os01g0680200	LOC_Os01g48800	chr1	27995792	27997546	Yield	9
10	D61/OsBRI1	Os01g0718300	LOC_Os01g52050	chr1	29927587	29931452	Yield	10
11	NOG1	Os01g0752200	LOC_Os01g54860	chr1	31552902	31556837	Yield	11
12	OSPL3	Os01g0775100	LOC_Os01g56780	chr1	32759124	0.327648	Yield	12
13	GH3-2	Os01g0764800	LOC_Os01g55940	chr1	32221378	32225121	Biotic stress	13
14	Pi64	Os01g0781200	LOC_Os01g57280	chr1	33098082	33103904	Biotic stress	14
15	Pi37	Os01g0781700	LOC_Os01g57310	chr1	33120499	33124371	Biotic stress	15
16	Pi35	Os01g0782100	LOC_Os01g57340	chr1	33136846	33145541	Biotic stress	16
17	Hwi2	Os01g0795400	LOC_Os01g58290	chr1	33691773	33696746	Yield	17
18	LAX1	Os01g0831000	LOC_Os01g61480	chr1	35558148	35559225	Yield	18,19,20
19	HESO1/OsHESO1	Os01g0846450	LOC_Os01g62780	chr1	36353072	36358534	Heading date	21
20	OsAAP6	Os01g0878700	LOC_Os01g65670	chr1	38133475	38137770	Taste quality	22
21	sd1/OsGA20ox2/qSD1-2	Os01g0883800	LOC_Os01g66100	chr1	38382385	38385469	Yield	23-29
22	OsMADS51/qHd1	Os01g0922800	LOC_Os01g69850	chr1	40344374	40364362	Heading date	30
23	LRK1	Os02g0154200	LOC_Os02g05980	chr2	2978855	2982402	Yield	31
24	OsBT1	Os02g0202400	LOC_Os02g10800	chr2	5736604	5738853	Yield	32
25	tms5/ZS1	Os02g0214300	LOC_Os02g12290	chr2	6397332	6399266	Yield	33,34
26	GW2	Os02g0244100	LOC_Os02g14720	chr2	8115223	8121651	Yield	35,36
27	Rf2	Os02g0274000	LOC_Os02g17380	chr2	9993963	9998257	Yield	37
28	OsCOL4	Os02g0610500	LOC_Os02g39710	chr2	23989750	23991293	Heading date	38
29	OsGRF4/GRF4/qNGR2/GS2/GL2	Os02g0701300	LOC_Os02g47280	chr2	28863274	28866997	Yield	39-44
30	DTH2/Hd7	Os02g0724000	LOC_Os02g49230	chr2	30094300	30099072	Heading date	45
31	Pib	Os02g0818450	LOC_Os02g57305	chr2	35113637	35118793	Biotic stress	215
32	Ehd4	Os03g0112700	LOC_Os03g02160	chr3	696186	698721	Heading date	46
33	Ef-cd	Os03g0122500	NA	chr3	1270230	1271217	Heading date	47
34	OsSOC1/OsMADS50/Hd9//DTH3	Os03g0122600	LOC_Os03g03070	chr3	1270320	1300273	Heading date	48
35	MIR528	NA	NA	chr3	1667328	1667415	Heading date	216
36	OsbHLH153/ILI3	Os03g0171700	LOC_Os03g07540	chr3	3845564	3846658	Yield	10
37	OsLG3	Os03g0183000	LOC_Os03g08470	chr3	4348736	4350531	Yield	49,50
38	OsMADS1/qLGY/GW3p6/OsLG3b	Os03g0215400	LOC_Os03g11614	chr3	6052902	6061365	Yield	51-53
39	Sc/DUF1618	Os03g0247300	LOC_Os03g14310	chr3	7792659	7795723	Yield	54
40	GS3	Os03g0407400	NA	chr3	16729501	16735109	Yield	36,55-57
41	GL3.2/CYP78A5	Os03g0417700	LOC_Os03g30420	chr3	17340417	17342284	Yield	58,59
42	bsr-d1	Os03g0437200	LOC_Os03g32230	chr3	18435990	18437086	Biotic stress	60
43	GL3.1/qGL3	Os03g0646900	LOC_Os03g44500	chr3	25042427	25051072	Yield	61-63
44	OsIAGLU	Os03g0693600		chr3	27568949		Yield	64
45	LOX-3	Os03g0700400	LOC_Os03g49350	chr3	28091611	28094613	Yield	65
46	OsTB1/SCM3	Os03g0706500	LOC_Os03g49880	chr3	28428504	28430438	Yield	66
47	SLR1/OsGAI/Slr1-d	Os03g0707600	LOC_Os03g49990	chr3	28512754	28515086	Yield	18
48	TAC3	Os03g0726700	LOC_Os03g51660	chr3	29583117	29584833	Yield	2
49	Hd6/CK2α	Os03g0762000	LOC_Os03g55389	chr3	31508813	31514460	Heading date	67
50	Hd16/EL1	Os03g0793500	LOC_Os03g57940	chr3	32999502	33006898	Heading date	68,69
51	GL3.3/TGW3/qTGW3	Os03g0841800	LOC_Os03g62500	chr3	35385957	35391982	Yield	70-72
52	Bph14	Os03g0848700	LOC_Os03g63150	chr3	35693286	35699010	Biotic stress	73
53	GNP1/OsGA20ox1	Os03g0856700	LOC_Os03g63970	chr3	36150664	36152355	Yield	74
54	Bph3/OsLecRK1	Os04g0201900	LOC_Os04g12540	chr4	6940275	6942746	Biotic stress	75
55	Bph3/OsLecRK2	Os04g0202300	LOC_Os04g12560	chr4	6955305	6957924	Biotic stress	75
56	Bph3/OsLecRK3	Os04g0202500	LOC_Os04g12580	chr4	6966605	6969072	Biotic stress	75
57	Pi21	Os04g0401000	LOC_Os04g32850	chr4	19835206	19836892	Biotic stress	78
58	Bph6	Os04g0431700	LOC_Os04g35210	chr4	21396781	21401936	Biotic stress	79
59	PiPR1	NA	LOC_Os04g53050	chr4	31600121	31604201	Biotic stress	123
60	Xa1	Os04g0623066	NA	chr4	31660819	31662691	Biotic stress	124
61	Pi63	NA	NA	chr4	31053886	31346117	Biotic stress	217
62	S28/mtRPL27a	Os04g0321500	LOC_Os04g25540	chr4	14804703	14805459	Yield	76
63	DGS1/RPC4	Os04g0394500	LOC_Os04g32350	chr4	19398845	19401470	Yield	77
64	Rf17/RMS	Os04g0475900	LOC_Os04g40020	chr4	23818561	23819413	Yield	80
65	NAL1/SPIKE//LSCHL4/GPS	Os04g0615000	LOC_Os04g52479	chr4	31205267	31214632	Yield	21,81-86
66	xa5	Os05g0107700	LOC_Os05g01710	chr5	437043	443269	Biotic stress	89
67	PTB1	Os05g0145000	LOC_Os05g05280	chr5	2598549	2604164	Yield	90
68	Chalk5	Os05g0156900	LOC_Os05g06480	chr5	3335380	3339817	Taste quality	91
69	GS5	Os05g0158500	LOC_Os05g06660	chr5	3439304	3443769	Yield	92
70	GW5/GSE5/qSW5	Os05g0187500	LOC_Os05g09520	chr5	5365122	5366701	Yield	36,93-96
71	OsGSK2	Os05g0207500	LOC_Os05g11730	chr5	6657481	6661493	Yield	97
72	SBI/OsGA2ox4	Os05g0514600	LOC_Os05g43880	chr5	25514447	25516258	Yield	98
73	OsEBS	Os05g0591400	LOC_Os05g51360	chr5	29455559	29457155	Yield	99
74	BPH29	Os06g0107800	LOC_Os06g01860	chr6	484346	485308	Biotic stress	100
75	GS6/DLT/OsGRAS-32/SMOS2/D62	Os06g0127800	LOC_Os06g03710	chr6	1465500	1468583	Yield	101
76	OsACS6/SSG6	Os06g0130400	LOC_Os06g03990	chr6	1629778	1633507	Taste quality	102
77	Waxy/GBSSI	Os06g0133000	LOC_Os06g04200	chr6	1765622	1770653	Taste quality	103-108
78	Hd17/Ef7/OsELF3/OsELF3-1/OsELF3.1	Os06g0142600	LOC_Os06g05060	chr6	2234581	2239058	Heading date	109
79	RFT1	Os06g0157500	LOC_Os06g06300	chr6	2926823	2928474	Heading date	110111
80	Hd3a/FT	Os06g0157700	LOC_Os06g06320	chr6	2940004	2942452	Heading date	112113
81	DPL2	Os06g0184100	LOC_Os06g08510	chr6	4201250	4202851	Yield	5
82	ORF3/S5-3	Os06g0212900	LOC_Os06g10990	chr6	5745188	5747209	Yield	114
83	ORF4/S5-4	NA	NA	chr6	5757860	5758852	Yield	114
84	S5	Os06g0213100	LOC_Os06g11010	chr6	5759685	5761518	Yield	115116
85	ALK/SSSII	Os06g0229800	LOC_Os06g12450	chr6	6748398	6753302	Taste quality	104117
86	Hd1	Os06g0275000	LOC_Os06g16370	chr6	9336376	9338569	Heading date	113118
87	Piz-t	Os06g0286700	LOC_Os06g17900	chr6	10382004	10390465	Biotic stress	223
88	Pigm	Os06g0286700	LOC_Os06g17900	chr6	10382004	10390465	Biotic stress	218
89	Pi9/Pi50/Pi2/Pizt/Piz-t/Pizh	Os06g0286700	LOC_Os06g17900	chr6	10387793	10390465	Biotic stress	119-122
90	Pid3/Pi25/Pid3-A4	Os06g0330100	LOC_Os06g22460	chr6	13054818	13058041	Biotic stress	123-125
91	Pid2/Pi-d2	Os06g0494100	LOC_Os06g29810	chr6	17160333	17164820	Biotic stress	126
92	Xa27	NA	LOC_Os06g39810	chr6	23653851	23654303	Biotic stress	127
93	OsSPX1	Os06g0603600	LOC_Os06g40120	chr6	23973717		Yield	128
94	TGW6	Os06g0623700	LOC_Os06g41850	chr6	25093242	25094294	Yield	129
95	GW6a/OsglHAT1	Os06g0650300	LOC_Os06g44100	chr6	26591905	26593464	Yield	130
96	APO1/SCM2	Os06g0665400	LOC_Os06g45460	chr6	27480082	27481453	Yield	131132
97	pms1/PMS1T	NA	NA	chr7	6993370	6994823	Yield	219
98	OsSNB/SSH1	Os07g0235800	LOC_Os07g13170	chr7	7545547	7549914	Yield	133
99	Ghd7/Hd4	Os07g0261200	LOC_Os07g15770	chr7	9152377	9155030	Heading date	6,85,134
100	S7	Os07g0455100	LOC_Os07g27180	chr7	15768892	15787357	Yield	135
101	OsSPL13/GLW7	Os07g0505200	LOC_Os07g32170	chr7	19099679	19103337	Yield	136
102	eIF4G	Os07g0555200	LOC_Os07g36940	chr7	22114961	22123129	Biotic stress	137
103	GW7/GL7	Os07g0603300	LOC_Os07g41200	chr7	24664328	24669321	Yield	138-140
104	CYP78A13/GE/BG2	Os07g0603700	LOC_Os07g41240	chr7	24713778	24715813	Yield	58
105	FZP/SGDP7	Os07g0669500	LOC_Os07g47330	chr7	28299602	28301089	Yield	141142
106	Ghd7.1/OsPRR37/Hd2/DTH7	Os07g0695100	LOC_Os07g49460	chr7	29616705	29629215	Heading date	143-145
107	RF6/Rf6	Os08g0110200	LOC_Os08g01870	chr8	536368	539032	Yield	146
108	Hd18	Os08g0143400	LOC_Os08g04780	chr8	2385537	2389276	Heading date	147
109	Ghd8/Hd5/DTH8	Os08g0174500	LOC_Os08g07740	chr8	4332106	4334829	Heading date	148149
110	Badh2/fgr/BAD2	Os08g0424500	LOC_Os08g32870	chr8	20379823	20385975	Taste quality	150-154
111	TIG1	Os08g0432300	LOC_Os08g33530	chr8	20931199	20932112	Yield	155
112	IPA1/qWS8/ipa1-1D/ipa1-2D/	Os08g0509600	LOC_Os08g39890	chr8	25274541	25278696	Yield	156-158
113	GW8/OsSPL16	Os08g0531600	LOC_Os08g41940	chr8	26501167	26506198	Yield	160
114	Xa13	Os08g0535200	LOC_Os08g42350	chr8	26725952	26728794	Biotic stress	161
115	OsCERK1	Os08g0538300	LOC_Os08g42580	chr8	26909127	26913494	Biotic stress	163
116	OsOTUB1/WTG1	Os08g0537800	LOC_Os08g42540	chr8	26883126	26887362	Yield	162
117	OsSPY	Os08g0559300	LOC_Os08g44510	chr8	27991559	27999290	Yield	164
118	Pi5-1/Pii/HIT7	Os09g0327600	LOC_Os09g15840	chr9	9672226	9674673	Biotic stress	165166
119	Pi5-2/Pi3/Pi5/Pi-3(t)/Pi-3/Pi3(t)/Pi5(t)	Os09g0327800	LOC_Os09g15850	chr9	9681913	9684808	Biotic stress	165
120	Pi56	Os09g0328951	LOC_Os09g16000	chr9	9777527	9780698	Biotic stress	167
121	OsTb2	Os09g0410500	LOC_Os09g24480	chr9	14566850	14568219	Yield	168
122	DRO1	Os09g0439800	LOC_Os09g26840	chr9	16307780	16310837	Yield	169
123	DEP1/qNGR9/qPE9-1	Os09g0441900	LOC_Os09g26999	chr9	16411151	16415851	Yield	170-172
124	qRT9	Os09g0455300	LOC_Os09g28210	chr9	17132211	17133470	Yield	173
125	OsSPL18	Os09g0507100	LOC_Os09g32944	chr9	19595496		Yield	174
126	TAC1	Os09g0529300	LOC_Os09g35980	chr9	20731589	20734728	Yield	175176
127	OsGluA2	Os10g0400200	LOC_Os10g26060	chr10	13497363	13499401	Taste quality	177
128	OsbHLH174	Os10g0403800	LOC_Os10g26410	chr10	13721970	13722965	Yield	10
129	Ehd1	Os10g0463400	LOC_Os10g32600	chr10	17076098	17081344	Heading date	178
130	Rf4	Os10g0495200	LOC_Os10g35240	chr10	18832249	18836049	Yield	179
131	Rf1a/RF5/Rf1	Os10g0497432	LOC_Os10g35440	chr10	18951471	18953729	Yield	180181
132	Rf1b	Os10g0499500	LOC_Os10g35640	chr10	19056887	19059383	Yield	182
133	GFR1	Os10g0508100	LOC_Os10g36400	chr10	19462118	19463978	Yield	183
134	OsMADS56	Os10g0536100	LOC_Os10g39130	chr10	20862952	20873797	Heading date	184
135	RGA4/Pia/Pi-CO39	Os11g0225100	LOC_Os11g11790	chr11	6541924	6546026	Biotic stress	186187
136	RCN1	Os11g0152500	LOC_Os11g05470	chr11	2452773	2454103	Heading date	185
137	GATA28	Os11g0187200	LOC_Os11g08410	chr11	4432745	4434088	Yield	21
138	RGA5/Pia/Pi-CO39	Os11g0225300	LOC_Os11g11810	chr11	6554522	6561687	Biotic stress	187
139	LHCB5	Os11g0242800	LOC_Os11g13890	chr11	7659682	7662281	Biotic stress	188
140	STV11/OsSOT1	Os11g0505300	LOC_Os11g30910	chr11	17985037	17986258	Biotic stress	189
141	xa41/OsSWEET14	Os11g0508600	LOC_Os11g31190	chr11	18171707	18174478	Biotic stress	190
142	Xa21	Os11g0559200	LOC_Os11g35500	chr11	20802978	20806262	Biotic stress	191
143	XA10	NA	NA	chr11	21313938	21385751	Biotic stress	220
144	Xa23	Os11g0586701	LOC_Os11g37620	chr11	22203734	22204676	Biotic stress	192
145	Pb1	Os11g0597700	LOC_Os11g38480	chr11	22799341	22802116	Biotic stress	193
146	Pi54/Pi-kh/Pi54rh/Pi54of	Os11g0639100	LOC_Os11g42010	chr11	25263336	25264276	Biotic stress	194-196
147	TIPS-11-9	Os11g0673200	LOC_Os11g44950	chr11	27203693	27210574	Yield	197
148	Pik-1/Pikm1-TS/Pikp-1/Pikh-1/Piks-1/Pi1-5/Pikx-1	Os11g0689000	LOC_Os11g46200	chr11	27978368	27983597	Biotic stress	198-204
149	Pik-2/Pikm2-TS/Piks-2/Pikp-2/Pikh-2/Pi1-6	Os11g0689100	LOC_Os11g46210	chr11	27984697	27989128	Biotic stress	198,200,202-204
150	Xa4	Os11g0690066	NA	chr11	28058331	28063814	Biotic stress	205
151	Xa3/Xa26	NA	LOC_Os11g47210	chr11	28399360	28402773	Biotic stress	206207
152	Pi-ta	Os12g0281300	LOC_Os12g18360	chr12	10606359	10611917	Biotic stress	208
153	Ptr	Os12g0285100	LOC_Os12g18729	chr12	10822535	10833618	Biotic stress	209
154	xa25	Os12g0476200	LOC_Os12g29220	chr12	17302127	17305326	Biotic stress	210211
155	pms3/P/TMS12-1	NA	NA	chr12	22054843	22054978	Yield	221222
156	BPH9/BPH1/BPH2/BPH7/BPH10/BPH18/BPH21/BPH26	Os12g0559400	LOC_Os12g37280	chr12	22873853	22886341	Biotic stress	212213
157	HSA1a	Os12g0589400	LOC_Os12g39880	chr12	24646431	24649269	Yield	214
158	HSA1b	NA	LOC_Os12g39920	chr12	24669780	24671616	Yield	214
Reference
1	Hayashi, K. & Yoshida, H. Refunctionalization of the ancient rice blast disease resistance gene Pit by the recruitment of a retrotransposon as a promoter. Plant Journal 57, 413-425 (2009).
2	Dong, H. et al. A Novel Tiller Angle Gene, TAC3, together with TAC1 and D2 Largely Determine the Natural Variation of Tiller Angle in Rice Cultivars. Plos Genetics 12, e1006412 (2016).
3	Ashikari, M. et al. Cytokinin oxidase regulates rice grain production. Science 309, 741-745 (2005).
4	Cai, J. et al. Allelic differentiations and effects of the Rf3 and Rf4 genes on fertility restoration in rice with wild abortive cytoplasmic male sterility. Biologia Plantarum 57, 274-280 (2013).
5	Mizuta, Y., Harushima, Y. & Kurata, N. Rice pollen hybrid incompatibility caused by reciprocal gene loss of duplicated genes. Proceedings of the National Academy of Sciences of the United States of America 107, 20417-20422 (2010).
6	Yang, M. et al. Genome-Wide Association Studies Reveal the Genetic Basis of Ionomic Variation in Rice. Plant Cell 30, 2720-2740 (2018).
7	Hou, J.J. et al. ESA1 Is Involved in Embryo Sac Abortion in Interspecific Hybrid Progeny of Rice. Plant Physiology 180, 356-366 (2019).
8	Long, Y. et al. Hybrid male sterility in rice controlled by interaction between divergent alleles of two adjacent genes. Proceedings of the National Academy of Sciences of the United States of America 105, 18871-18876 (2008).
9	Xiao, Y. et al. Big Grain3, encoding a purine permease, regulates grain size via modulating cytokinin transport in rice. J. Integr. Plant Biol. 61, 581-597 (2019).
10	Dong, H.J. et al. Genome-wide association studies reveal that members of bHLH subfamily 16 share a conserved function in regulating flag leaf angle in rice (Oryza sativa). Plos Genetics 14, e1007323 (2018).
11	Huo, X. et al. NOG1 increases grain production in rice. Nature Communications 8, 1497 (2017).
12	Wei, S., OsmiR530 acts downstream of OsPIL15 to regulate grain yield in rice. New Phytologist, 226(3): 823-837 (2020).
13	Fu, J. et al. Manipulating Broad-Spectrum Disease Resistance by Suppressing Pathogen-Induced Auxin Accumulation in Rice. Plant Physiology 155, 589-602 (2011).
14	Ma, J. et al. Pi64, Encoding a Novel CC-NBS-LRR Protein, Confers Resistance to Leaf and Neck Blast in Rice. Mol Plant Microbe Interact 28, 558-68 (2015).
15	Lin, F. et al. The blast resistance gene Pi37 encodes a nucleotide binding site-leucine-rich repeat protein and is a member of a resistance gene cluster on rice chromosome 1. Genetics 177, 1871-1880 (2007).
16	Fukuoka, S. et al. Multiple functional polymorphisms in a single disease resistance gene in rice enhance durable resistance to blast. Scientific Reports 4, 4550 (2014).
17	Chen, C. et al. A two-locus interaction causes interspecific hybrid weakness in rice. Nature Communications 5(2014).
18	Huang, X. et al. Genomic architecture of heterosis for yield traits in rice. Nature 537, 629-633 (2016).
19	Xia, H. et al. Bi-directional Selection in Upland Rice Leads to Its Adaptive Differentiation from Lowland Rice in Drought Resistance and Productivity. Molecular Plant 12, 170-184 (2019).
20	Gao, Z.-Y. et al. Dissecting yield-associated loci in super hybrid rice by resequencing recombinant inbred lines and improving parental genome sequences. Proceedings of the National Academy of Sciences of the United States of America 110, 14492-14497 (2013)
21	Yano, K. et al. Genome-wide association study using whole-genome sequencing rapidly identifies new genes influencing agronomic traits in rice. Nature Genetics 48, 927-934 (2016).
22	Peng, B. et al. OsAAP6 functions as an important regulator of grain protein content and nutritional quality in rice. Nature Communications 5, 4847 (2014).
23	Asano, K. et al. Artificial selection for a green revolution gene during japonica rice domestication. Proceedings of the National Academy of Sciences of the United States of America 108, 11034-11039 (2011).
24	Kuroh, T. et al. Ethylene-gibberellin signaling underlies adaptation of rice to periodic flooding. Science 361, 181-185 (2018).
25	Monna, L. et al. Positional cloning of rice semidwarfing gene, sd-1: rice "green revolution gene" encodes a mutant enzyme involved in gibberellin synthesis. DNA Res 9, 11-17 (2002).
26	Sasaki, A. et al. A mutant gibberellin-synthesis gene in rice. Nature 416, 701-702 (2002).
27	Spielmeyer, W., Ellis, M.H. & Chandler, P.M. Semidwarf (sd-1), "green revolution" rice, contains a defective gibberellin 20-oxidase gene. Proceedings of the National Academy of Sciences of the United States of America 99, 9043-9048 (2002).
28	Ye, H. et al. Map-Based Cloning of Seed Dormancy1-2 Identified a Gibberellin Synthesis Gene Regulating the Development of Endosperm-Imposed Dormancy in Rice. Plant Physiology 169, 2152-2165 (2015).
29	Asano, K. et al. Genetic and molecular analysis of utility of sd1 alleles in rice breeding. Breeding Science 57, 53-58 (2007).
30	Kim, S. et al. OsMADS51 is a short-day flowering promoter that functions upstream of Ehd1, OsMADS14, and Hd3a. Plant Physiology 145, 1484-1494 (2007).
31	He, G.M. et al. Haplotype variation in structure and expression of a gene cluster associated with a quantitative trait locus for improved yield in rice. Genome Research 16, 618-626 (2006).
32	Song, W. et al. Rice OsBT1 regulates seed dormancy through the glycometabolism pathway. Plant Physiol Bioch. 2020; 151:469-476.
33	Xu, J. et al. Fine mapping and candidate gene analysis of ptgms2-1, the photoperiod-thermo-sensitive genic male sterile gene in rice (Oryza sativa L.). Theor Appl Genet 122, 365-72 (2011).
34	Zhou, H. et al. RNase Z(S1) processes Ub(L40) mRNAs and controls thermosensitive genic male sterility in rice. Nature Communications 5, 4884 (2014).
35	Song, X.-J., Huang, W., Shi, M., Zhu, M.-Z. & Lin, H.-X. A QTL for rice grain width and weight encodes a previously unknown RING-type E3 ubiquitin ligase. Nature Genetics 39, 623-630 (2007).
36	Zhou, H. et al. Genome-wide Association Analyses Reveal the Genetic Basis of Stigma Exsertion in Rice. Molecular Plant 10, 634-644 (2017).
37	Itabashi, E., Iwata, N., Fujii, S., Kazama, T. & Toriyama, K. The fertility restorer gene, Rf2, for Lead Rice-type cytoplasmic male sterility of rice encodes a mitochondrial glycine-rich protein. Plant Journal 65, 359-367 (2011).
38	Zhang, L. et al. Three CCT domain-containing genes were identified to regulate heading date by candidate gene-based association mapping and transformation in rice. Scientific Reports 5, 7663 (2015).
39	Che, R. et al. Control of grain size and rice yield by GL2-mediated brassinosteroid responses. Nature Plants 2(2016).
40	Chen, X.L. et al. A missense mutation in Large Grain Size 1 increases grain size and enhances cold tolerance in rice. Journal of Experimental Botany 70, 3851-3866 (2019).
41	Duan, P. et al. Regulation of OsGRF4 by OsmiR396 controls grain size and yield in rice. Nature Plants 2, 15203 (2016).
42	Hu, J. et al. A Rare Allele of GS2 Enhances Grain Size and Grain Yield in Rice. Molecular Plant 8, 1455-1465 (2015).
43	Li, S. et al. The OsmiR396c-OsGRF4-OsGIF1 regulatory module determines grain size and yield in rice. Plant Biotechnology Journal 14, 2134-2146 (2016).
44	Li, S. et al. Modulating plant growth-metabolism coordination for sustainable agriculture. Nature 560, 595-600 (2018).
45	Wu, W. et al. Association of functional nucleotide polymorphisms at DTH2 with the northward expansion of rice cultivation in Asia. Proceedings of the National Academy of Sciences of the United States of America 110, 2775-2780 (2013).
46	Gao, H. et al. Ehd4 encodes a novel and Oryza-genus-specific regulator of photoperiodic flowering in rice. PLoS Genet 9, e1003281 (2013).
47	Fang, J. et al. Ef-cd locus shortens rice maturity duration without yield penalty. Proceedings of the National Academy of Sciences of the United States of America 116, 18717-18722 (2019).
48	Lin, H.X. et al. Identification and characterization of a quantitative trait locus, Hd9, controlling heading date in rice. Breeding Science 52, 35-41 (2002).
49	Xiong, H.Y. et al. Natural Variation in OsLG3 Increases Drought Tolerance in Rice by Inducing ROS Scavenging. Plant Physiology 178, 451-467 (2018).
50	Yu, J.P. et al. OsLG3 contributing to rice grain length and yield was mined by Ho-LAMap. BMC Biology 15, 28 (2017).
51	Liu, Q. et al. G-protein beta gamma subunits determine grain size through interaction with MADS-domain transcription factors in rice. Nature Communications 9, 852 (2018).
52	Wang, C.S. et al. Dissecting a heterotic gene through GradedPool-Seq mapping informs a rice-improvement strategy. Nature Communications 10, 2982 (2019).
53	Yu, J. et al. Alternative splicing of OsLG3b controls grain length and yield in japonica rice. Plant Biotechnology Journal 16, 1667-1678 (2018).
54	Shen, R. et al. Genomic structural variation-mediated allelic suppression causes hybrid male sterility in rice. Nature Communications 8, 1310 (2017).
55	Fan, C. et al. GS3, a major QTL for grain length and weight and minor QTL for grain width and thickness in rice, encodes a putative transmembrane protein. Theor Appl Genet 112, 1164-1171 (2006).
56	Mao, H. et al. Linking differential domain functions of the GS3 protein to natural variation of grain size in rice. Proceedings of the National Academy of Sciences of the United States of America 107, 19579-19584 (2010).
57	Takano-Kai, N. et al. Evolutionary History of GS3, a Gene Conferring Grain Length in Rice. Genetics 182, 1323-1334 (2009).
58	Xu, F. et al. Variations in CYP78A13 coding region influence grain size and yield in rice. Plant Cell Environ 38, 800-811 (2015).
59	Zhao, K. et al. Genome-wide association mapping reveals a rich genetic architecture of complex traits in Oryza sativa. Nat Commun 2, 467 (2011).
60	Li, W. et al. A Natural Allele of a Transcription Factor in Rice Confers Broad-Spectrum Blast Resistance. Cell 170, 114-126 (2017).
61	Hu, Z. et al. A Kelch Motif-Containing Serine/Threonine Protein Phosphatase Determines the Large Grain QTL Trait in Rice. Journal of Integrative Plant Biology 54, 979-990 (2012).
62	Qi, P. et al. The novel quantitative trait locus GL3.1 controls rice grain size and yield by regulating Cyclin-T1;3. Cell Research 22, 1666-1680 (2012).
63	Zhang, X. et al. Rare allele of OsPPKL1 associated with grain length causes extra-large grain and a significant yield increase in rice. Proceedings of the National Academy of Sciences of the United States of America 109, 21534-21539 (2012).
64	He, Y., Indole-3-acetate beta-glucosyltransferase OsIAGLU regulates seed vigour through mediating crosstalk between auxin and abscisic acid in rice. Plant Biotechnology Journal, 18(9): 1933-1945 (2020)
65	Shirasawa, K., Takeuchi, Y., Ebitani, T. & Suzuki, Y. Identification of gene for rice (Oryza sativa) seed lipoxygenase-3 involved in the generation of stale flavor and development of SNP markers for lipoxygenase-3 deficiency. Breeding Science 58, 169-176 (2008).
66	Yano, K. et al. Isolation of a Novel Lodging Resistance QTL Gene Involved in Strigolactone Signaling and Its Pyramiding with a QTL Gene Involved in Another Mechanism. Molecular Plant 8, 303-314 (2015).
67	Takahashi, Y., Shomura, A., Sasaki, T. & Yano, M. Hd6, a rice quantitative trait locus involved in photoperiod sensitivity, encodes the alpha subunit of protein kinase CK2. Proceedings of the National Academy of Sciences of the United States of America 98, 7922-7927 (2001).
68	Hori, K. et al. Hd16, a gene for casein kinase I, is involved in the control of rice flowering time by modulating the day-length response. Plant Journal 76, 36-46 (2013).
69	Kwon, C.T. et al. Natural variation in Early flowering1 contributes to early flowering in japonica rice under long days. Plant Cell Environ 37, 101-112 (2014).
70	Hu, Z. et al. A Novel QTL qTGW3 Encodes the GSK3/SHAGGY-Like Kinase OsGSK5/OsSK41 that Interacts with OsARF4 to Negatively Regulate Grain Size and Weight in Rice. Molecular Plant 11, 736-749 (2018).
71	Xia, D. et al. GL3.3, a Novel QTL Encoding a GSK3/SHAGGY-like Kinase, Epistatically Interacts with GS3 to Produce Extra-long Grains in Rice. Molecular Plant 11, 754-756 (2018).
72	Ying, J.-Z. et al. TGW3, a Major QTL that Negatively Modulates Grain Length and Weight in Rice. Molecular Plant 11, 750-753 (2018).
73	Du, B. et al. Identification and characterization of Bph14, a gene conferring resistance to brown planthopper in rice. Proceedings of the National Academy of Sciences of the United States of America 106, 22163-22168 (2009).
74	Wu, Y. et al. The QTL GNP1 Encodes GA20ox1, Which Increases Grain Number and Yield by Increasing Cytokinin Activity in Rice Panicle Meristems. Plos Genetics 12, e1006386 (2016).
75	Liu, Y. et al. A gene cluster encoding lectin receptor kinases confers broad-spectrum and durable insect resistance in rice. Nature Biotechnology 33, 301-305 (2015).
76	Yamagata, Y. et al. Mitochondrial gene in the nuclear genome induces reproductive barrier in rice. Proceedings of the National Academy of Sciences of the United States of America 107, 1494-1499 (2010).
77	Nguyen, G.N. et al. Duplication and Loss of Function of Genes Encoding RNA Polymerase III Subunit C4 Causes Hybrid Incompatibility in Rice. G3-Genes Genomes Genetics 7, 2565-2575 (2017).
78	Fukuoka, S. et al. Loss of Function of a Proline-Containing Protein Confers Durable Disease Resistance in Rice. Science 325, 998-1001 (2009).
79	Guo, J. et al. Bph6 encodes an exocyst- localized protein and confers broad resistance to planthoppers in rice. Nature Genetics 50, 297-306 (2018).
80	Fujii, S. & Toriyama, K. Suppressed expression of RETROGRADE-REGULATED MALE STERILITY restores pollen fertility in cytoplasmic male sterile rice plants. Proceedings of the National Academy of Sciences of the United States of America 106, 9513-9518 (2009).
81	Fujita, D. et al. NAL1 allele from a rice landrace greatly increases yield in modern indica cultivars. Proceedings of the National Academy of Sciences of the United States of America 110, 20431-20436 (2013).
82	Li, X. et al. Genetic control of the root system in rice under normal and drought stress conditions by genome-wide association study. Plos Genetics 13, e1006889 (2017).
83	Taguchi-Shiobara, F. et al. Natural Variation in the Flag Leaf Morphology of Rice Due to a Mutation of the NARROW LEAF 1 Gene in Oryza sativa L. Genetics 201, 795-808 (2015).
84	Takai, T. et al. A natural variant of NAL1, selected in high-yield rice breeding programs, pleiotropically increases photosynthesis rate. Sci Rep 3, 2149 (2013).
85	Wang, Q. et al. Genetic Architecture of Natural Variation in Rice Chlorophyll Content Revealed by a Genome-Wide Association Study. Molecular Plant 8, 946-957 (2015).
86	Zhang, G.-H. et al. LSCHL4 from Japonica Cultivar, Which Is Allelic to NAL1, Increases Yield of Indica Super Rice 93-11. Molecular Plant 7, 1350-1364 (2014).
87	Liu, M.H. et al. Genome-wide association study identifies an NLR gene that confers partial resistance to Magnaporthe oryzae in rice. Plant Biotechnology Journal (2019).
88	Yoshimura, S. et al. Expression of Xa1, a bacterial blight-resistance gene in rice, is induced by bacterial inoculation. Proceedings of the National Academy of Sciences of the United States of America 95, 1663-1668 (1998).
89	Iyer, A.S. & McCouch, S.R. The rice bacterial blight resistance gene xa5 encodes a novel form of disease resistance. Mol Plant Microbe Interact 17, 1348-1354 (2004).
90	Li, S. et al. Natural variation in PTB1 regulates rice seed setting rate by controlling pollen tube growth. Nature Communications 4, 2793 (2013).
91	Li, Y. et al. Chalk5 encodes a vacuolar H+-translocating pyrophosphatase influencing grain chalkiness in rice. Nature Genetics 46, 398-404 (2014).
92	Li, Y. et al. Natural variation in GS5 plays an important role in regulating grain size and yield in rice. Nature Genetics 43, 1266-1269 (2011).
93	Duan, P. et al. Natural Variation in the Promoter of GSE5 Contributes to Grain Size Diversity in Rice. Molecular Plant 10, 685-694 (2017).
94	Liu, J. et al. GW5 acts in the brassinosteroid signalling pathway to regulate grain width and weight in rice. Nature Plants 3, 17043 (2017).
95	Shomura, A. et al. Deletion in a gene associated with grain size increased yields during rice domestication. Nature Genetics 40, 1023-1028 (2008).
96	Weng, J. et al. Isolation and initial characterization of GW5, a major QTL associated with rice grain width and weight. Cell Research 18, 1199-1209 (2008).
97	Sun, S. et al. Natural selection of a GSK3 determines rice mesocotyl domestication by coordinating strigolactone and brassinosteroid signaling. Nature Communications 9, 2523 (2018).
98	Liu, C. et al. Shortened Basal Internodes Encodes a Gibberellin 2-Oxidase and Contributes to Lodging Resistance in Rice. Molecular Plant 11, 288-299 (2018).
99	Dong, X.X. et al. Identification and characterization of OsEBS, a gene involved in enhanced plant biomass and spikelet number in rice. Plant Biotechnology Journal 11, 1044-1057 (2013).
100	Wang, Y. et al. Map-based cloning and characterization of BPH29, a B3 domain-containing recessive gene conferring brown planthopper resistance in rice. Journal of Experimental Botany 66, 6035-6045 (2015).
101	Sun, L. et al. GS6, a member of the GRAS gene family, negatively regulates grain size in rice. J Integr Plant Biol 55, 938-949 (2013).
102	Li, K. et al. Comparative analysis of metabolome of rice seeds at three developmental stages using a recombinant inbred line population. Plant Journal 100, 908-922 (2019).
103	Anacleto, R. et al. Integrating a genome-wide association study with a large-scale transcriptome analysis to predict genetic regions influencing the glycaemic index and texture in rice. Plant Biotechnol J 17, 1261-1275 (2019).
104	Tian, Z.X. et al. Allelic diversities in rice starch biosynthesis lead to a diverse array of rice eating and cooking qualities. Proceedings of the National Academy of Sciences of the United States of America 106, 21760-21765 (2009).
105	Wang, Z.Y. et al. The amylose content in rice endosperm is related to the post-transcriptional regulation of the waxy gene. The Plant journal : for cell and molecular biology 7, 613-22 (1995).
106	Zhang, C. et al. Wx(lv), the ancestral allele of rice Waxy gene. Mol Plant 12, 1157-1166 (2019).
107	Zhou, H. et al. Critical roles of soluble starch synthase SSIIIa and granule-bound starch synthase Waxy in synthesizing resistant starch in rice. Proc Natl Acad Sci U S A 113, 12844-12849 (2016).
108	Cai, X.L., Wang, Z.Y., Xing, Y.Y., Zhang, J.L. & Hong, M.M. Aberrant splicing of intron 1 leads to the heterogeneous 5' UTR and decreased expression of waxy gene in rice cultivars of intermediate amylose content. Plant Journal 14, 459-65 (1998).
109	Matsubara, K. et al. Natural Variation in Hd17, a Homolog of Arabidopsis ELF3 That is Involved in Rice Photoperiodic Flowering. Plant and Cell Physiology 53, 709-716 (2012).
110	Ogiso-Tanaka, E. et al. Natural Variation of the RICE FLOWERING LOCUS T 1 Contributes to Flowering Time Divergence in Rice. Plos One 8, e75959 (2013).
111	Zhao, J. et al. Genetic interactions between diverged alleles of Early heading date 1 (Ehd1) and Heading date 3a (Hd3a)/RICE FLOWERING LOCUS T1 (RFT1) control differential heading and contribute to regional adaptation in rice (Oryza sativa). New Phytologist 208, 936-948 (2015).
112	Kojima, S. et al. Hd3a, a rice ortholog of the Arabidopsis FT gene, promotes transition to flowering downstream of Hd1 under short-day conditions. Plant Cell Physiol 43, 1096-1105 (2002).
113	Takahashi, Y., Teshima, K.M., Yokoi, S., Innan, H. & Shimamoto, K. Variations in Hd1 proteins, Hd3a promoters, and Ehd1 expression levels contribute to diversity of flowering time in cultivated rice. Proceedings of the National Academy of Sciences of the United States of America 106, 4555-4560 (2009).
114	Yang, J. et al. A Killer-Protector System Regulates Both Hybrid Sterility and Segregation Distortion in Rice. Science 337, 1336-1340 (2012).
115	Chen, J. et al. A triallelic system of S5 is a major regulator of the reproductive barrier and compatibility of indica-japonica hybrids in rice. Proceedings of the National Academy of Sciences of the United States of America 105, 11436-11441 (2008).
116	Ji, Q. et al. Molecular Basis Underlying the S5-Dependent Reproductive Isolation and Compatibility of indica/japonica Rice Hybrids. Plant Physiology 158, 1319-1328 (2012).
117	Gao, Z. et al. Map-based cloning of the ALK gene, which controls the gelatinization temperature of rice. Science in China Series C: Life Sciences 46, 661-668 (2003).
118	Yano, M. et al. Hd1, a major photoperiod sensitivity quantitative trait locus in rice, is closely related to the Arabidopsis flowering time gene CONSTANS. The Plant cell 12, 2473-2484 (2000).
119	Qu, S.H. et al. The broad-spectrum blast resistance gene Pi9 encodes a nucleotide-binding site-leucine-rich repeat protein and is a member of a multigene family in rice. Genetics 172, 1901-1914 (2006).
120	Su, J. et al. Functional divergence of duplicated genes results in a novel blast resistance gene Pi50 at the Pi2/9 locus. Theoretical and Applied Genetics 128, 2213-2225 (2015).
121	Xie, Z. et al. A nucleotide-binding site-leucine-rich repeat receptor pair confers broad-spectrum disease resistance through physical association in rice. Philosophical Transactions of the Royal Society B-Biological Sciences 374, 20180308 (2019).
122	Zhou, B. et al. The eight amino-acid differences within three leucine-rich repeats between Pi2 and Piz-t resistance proteins determine the resistance specificity to Magnaporthe grisea. Molecular Plant-Microbe Interactions 19, 1216-1228 (2006).
123	Chen, J. et al. A Pid3 allele from rice cultivar Gumei2 confers resistance to Magnaporthe oryzae. Journal of Genetics and Genomics 38, 209-216 (2011).
124	Lv, Q.M. et al. Functional Analysis of Pid3-A4, an Ortholog of Rice Blast Resistance Gene Pid3 Revealed by Allele Mining in Common Wild Rice. Phytopathology 103, 594-599 (2013).
125	Shang, J.J. et al. Identification of a New Rice Blast Resistance Gene, Pid3, by Genomewide Comparison of Paired Nucleotide-Binding Site-Leucine-Rich Repeat Genes and Their Pseudogene Alleles Between the Two Sequenced Rice Genomes. Genetics 182, 1303-1311 (2009).
126	Chen, X. et al. A B-lectin receptor kinase gene conferring rice blast resistance. Plant Journal 46, 794-804 (2006).
127	Gu, K. et al. R gene expression induced by a type-III effector triggers disease resistance in rice. Nature (London) 435, 1122-1125 (2005).
128	Zhang, K. et al. Down-regulation of OsSPX1 caused semi-male sterility, resulting in reduction of grain yield in rice. Plant Biotechnol. J. 14, 1661–1672 (2016).
129	Ishimaru, K. et al. Loss of function of the IAA-glucose hydrolase gene TGW6 enhances rice grain weight and increases yield. Nature Genetics 45, 707-711 (2013).
130	Song, X.J. et al. Rare allele of a previously unidentified histone H4 acetyltransferase enhances grain weight, yield, and plant biomass in rice. Proceedings of the National Academy of Sciences of the United States of America 112, 76-81 (2015).
131	Ookawa, T. et al. New approach for rice improvement using a pleiotropic QTL gene for lodging resistance and yield. Nature Communications 1, 132 (2010).
132	Terao, T., Nagata, K., Morino, K. & Hirose, T. A gene controlling the number of primary rachis branches also controls the vascular bundle formation and hence is responsible to increase the harvest index and grain yield in rice. Theoretical and Applied Genetics 120, 875-893 (2010).
133	Ma, X. et al. A novel rice grain size gene OsSNB was identified by genome-wide association study in natural population. PLoS Genetics 15, e1008191 (2019).
134	Xue, W. et al. Natural variation in Ghd7 is an important regulator of heading date and yield potential in rice. Nature Genetics 40, 761-767 (2008).
135	Yu, Y. et al. Hybrid Sterility in Rice (Oryza sativa L.) Involves the Tetratricopeptide Repeat Domain Containing Protein. Genetics 203, 1439-1451 (2016).
136	Si, L. et al. OsSPL13 controls grain size in cultivated rice. Nature Genetics 48, 447-456 (2016).
137	Lee, J.H. et al. Single Nucleotide Polymorphisms in a Gene for Translation Initiation Factor (eIF4G) of Rice (Oryza sativa) Associated with Resistance to Rice tungro spherical virus. Molecular Plant-Microbe Interactions 23, 29-38 (2010).
138	Wang, S. et al. The OsSPL16-GW7 regulatory module determines grain shape and simultaneously improves rice yield and grain quality. Nature Genetics 47, 949-954 (2015).
139	Wang, Y. et al. Copy number variation at the GL7 locus contributes to grain size diversity in rice. Nature Genetics 47, 944-948 (2015).
140	Zhou, Y. et al. Natural Variations in SLG7 Regulate Grain Shape in Rice. Genetics 201, 1591-1599 (2015).
141	Bai, X. et al. Duplication of an upstream silencer of FZP increases grain yield in rice. Nature Plants 3, 885-893 (2017).
142	Huang, Y.Y. et al. Variation in the regulatory region of FZP causes increases in secondary inflorescence branching and grain yield in rice domestication. Plant Journal 96, 716-733 (2018).
143	Gao, H. et al. Days to heading 7, a major quantitative locus determining photoperiod sensitivity and regional adaptation in rice. Proceedings of the National Academy of Sciences of the United States of America 111, 16337-16342 (2014).
144	Koo, B.-H. et al. Natural Variation in OsPRR37 Regulates Heading Date and Contributes to Rice Cultivation at a Wide Range of Latitudes. Molecular Plant 6, 1877-1888 (2013).
145	Yan, W. et al. Natural variation in Ghd7.1 plays an important role in grain yield and adaptation in rice. Cell Research 23, 969-971 (2013).
146	Huang, W. et al. Pentatricopeptide-repeat family protein RF6 functions with hexokinase 6 to rescue rice cytoplasmic male sterility. Proceedings of the National Academy of Sciences of the United States of America 112, 14984-14989 (2015).
147	Shibaya, T. et al. Hd18, Encoding Histone Acetylase Related to Arabidopsis FLOWERING LOCUS D, is Involved in the Control of Flowering Time in Rice. Plant and Cell Physiology 57, 1828-1838 (2016).
148	Wei, X.J. et al. DTH8 Suppresses Flowering in Rice, Influencing Plant Height and Yield Potential Simultaneously. Plant Physiology 153, 1747-1758 (2010).
149	Yan, W.-H. et al. A Major QTL, Ghd8, Plays Pleiotropic Roles in Regulating Grain Productivity, Plant Height, and Heading Date in Rice. Molecular Plant 4, 319-330 (2011).
150	Bradbury, L.M., Fitzgerald, T.L., Henry, R.J., Jin, Q. & Waters, D.L. The gene for fragrance in rice. Plant Biotechnol J 3, 363-70 (2005).
151	Chen, S. et al. Badh2, encoding betaine aldehyde dehydrogenase, inhibits the biosynthesis of 2-acetyl-1-pyrroline, a major component in rice fragrance. Plant Cell 20, 1850-1861 (2008).
152	Kovach, M.J., Calingacion, M.N., Fitzgerald, M.A. & McCouch, S.R. The origin and evolution of fragrance in rice (Oryza sativa L.). Proceedings of the National Academy of Sciences of the United States of America 106, 14444-14449 (2009).
153	Shi, W.W., Yang, Y., Chen, S.H. & Xu, M.L. Discovery of a new fragrance allele and the development of functional markers for the breeding of fragrant rice varieties. Molecular Breeding 22, 185-192 (2008).
154	Shi, Y.Q., Zhao, G.C., Xu, X.L. & Li, J.Y. Discovery of a new fragrance allele and development of functional markers for identifying diverse fragrant genotypes in rice. Molecular Breeding 33, 701-708 (2014).
155	Zhang, W. et al. Natural Variations at TIG1 Encoding a TCP Transcription Factor Contribute to Plant Architecture Domestication in Rice. Molecular plant 12, 1075-1089 (2019).
156	Jiao, Y. et al. Regulation of OsSPL14 by OsmiR156 defines ideal plant architecture in rice. Nature Genetics 42, 541-544 (2010).
157	Miura, K. et al. OsSPL14 promotes panicle branching and higher grain productivity in rice. Nature Genetics 42, 545-549 (2010).
158	Wang, J. et al. A single transcription factor promotes both yield and immunity in rice. Science 361, 1026-1028 (2018).
159	Zhang, L. et al. A natural tandem array alleviates epigenetic repression of IPA1 and leads to superior yielding rice. Nature Communications 8, 14789 (2017).
160	Wang, S. et al. Control of grain size, shape and quality by OsSPL16 in rice. Nature Genetics 44, 950-954 (2012).
161	Chu, Z. et al. Promoter mutations of an essential gene for pollen development result in disease resistance in rice. Genes & Development 20, 1250-1255 (2006).
162	Wang, S. et al. Non-canonical regulation of SPL transcription factors by a human OTUB1-like deubiquitinase defines a new plant type rice associated with higher grain yield. Cell Research 27, 1142-1156 (2017).
163	Huang, R.L. et al. Natural variation at OsCERK1 regulates arbuscular mycorrhizal symbiosis in rice. New Phytologist (2019).
164	Yano, K. et al. GWAS with principal component analysis identifies a gene comprehensively controlling rice architecture. Proceedings of the National Academy of Sciences of the United States of America 116, 21262-21267 (2019).
165	Lee, S.-K. et al. Rice Pi5-Mediated Resistance to Magnaporthe oryzae Requires the Presence of Two Coiled-Coil-Nucleotide-Binding-Leucine-Rich Repeat Genes. Genetics 181, 1627-1638 (2009).
166	Takagi, H. et al. MutMap-Gap: whole-genome resequencing of mutant F2 progeny bulk combined with de novo assembly of gap regions identifies the rice blast resistance gene Pii. New Phytologist 200, 276-283 (2013).
167	Liu, Y. et al. Fine-mapping and molecular marker development for Pi56(t), a NBS-LRR gene conferring broad-spectrum resistance to Magnaporthe oryzae in rice. Theoretical and Applied Genetics 126, 985-998 (2013).
168	Lyu, J. et al. Neo-functionalization of a Teosinte branched 1 homologue mediates adaptations of upland rice. Nat Commun 11, 725 (2020).
169	Uga, Y. et al. Control of root system architecture by DEEPER ROOTING 1 increases rice yield under drought conditions. Nature Genetics 45, 1097-1102 (2013).
170	Huang, X. et al. Natural variation at the DEP1 locus enhances grain yield in rice. Nature Genetics 41, 494-497 (2009).
171	Sun, H. et al. Heterotrimeric G proteins regulate nitrogen-use efficiency in rice. Nature Genetics 46, 652-656 (2014).
172	Zhou, Y. et al. Deletion in a Quantitative Trait Gene qPE9-1 Associated With Panicle Erectness Improves Plant Architecture During Rice Domestication. Genetics 183, 315-324 (2009).
173	Li, J. et al. qRT9, a quantitative trait locus controlling root thickness and root length in upland rice. Journal of Experimental Botany 66, 2723-2732 (2015).
174	Yuan, H. et al. OsSPL18 controls grain weight and grain number in rice. J. Genet. Genomics. 46, 41-51 (2019).
175	Wu, D. et al. Combining high-throughput micro-CT-RGB phenotyping and genome-wide association study to dissect the genetic architecture of tiller growth in rice. Journal of Experimental Botany 70, 545-561 (2019).
176	Yu, B. et al. TAC1, a major quantitative trait locus controlling tiller angle in rice. Plant Journal 52, 891-898 (2007).
177	Yang, Y. et al. Natural variation of OsGluA2 is involved in grain protein content regulation in rice. Nature Communications 10, 1949 (2019).
178	Doi, K. et al. Ehd1, a B-type response regulator in rice, confers short-day promotion of flowering and controls FT-Iike gene expression independently of Hd1l. Genes & Development 18, 926-936 (2004).
179	Tang, H.W. et al. The Rice Restorer Rf4 for Wild-Abortive Cytoplasmic Male Sterility Encodes a Mitochondrial-Localized PPR Protein that Functions in Reduction of WA352 Transcripts. Molecular Plant 7, 1497-1500 (2014).
180	Hu, J. et al. The Rice Pentatricopeptide Repeat Protein RF5 Restores Fertility in Hong-Lian Cytoplasmic Male-Sterile Lines via a Complex with the Glycine-Rich Protein GRP162. Plant Cell 24, 109-122 (2012).
181	Komori, T. et al. Map-based cloning of a fertility restorer gene, Rf-1, in rice (Oryza sativa L.). Plant Journal 37, 315-325 (2004).
182	Wang, Z.H. et al. Cytoplasmic male sterility of rice with boro II cytoplasm is caused by a cytotoxic peptide and is restored by two related PPR motif genes via distinct modes of mRNA silencing. Plant Cell 18, 676-687 (2006).
183	Liu, E. et al. Favorable alleles of GRAIN-FILLING RATE 1 increase the grain-filling rate and yield of rice. Plant Physiol 181, 1207-1222 (2019).
184	Ryu, C.H. et al. OsMADS50 and OsMADS56 function antagonistically in regulating long day (LD)-dependent flowering in rice. Plant Cell and Environment 32, 1412-1427 (2009).
185	Huang, X. et al. Genome-wide association study of flowering time and grain yield traits in a worldwide collection of rice germplasm. Nature Genetics 44, 32-39 (2012).
186	Cesari, S. et al. The Rice Resistance Protein Pair RGA4/RGA5 Recognizes the Magnaporthe oryzae Effectors AVR-Pia and AVR1-CO39 by Direct Binding. Plant Cell 25, 1463-1481 (2013).
187	Okuyama, Y. et al. A multifaceted genomics approach allows the isolation of the rice Pia-blast resistance gene consisting of two adjacent NBS-LRR protein genes. Plant Journal 66, 467-479 (2011).
188	Liu, M. et al. Phosphorylation-guarded light-harvesting complex II contributes to broad-spectrum blast resistance in rice. Proc Natl Acad Sci U S A 116, 17572-17577 (2019).
189	Wang, Q. et al. STV11 encodes a sulphotransferase and confers durable resistance to rice stripe virus. Nature Communications 5, 4768 (2014).
190	Hutin, M., Sabot, F., Ghesquiere, A., Koebnik, R. & Szurek, B. A knowledge-based molecular screen uncovers a broad-spectrum OsSWEET14 resistance allele to bacterial blight from wild rice. Plant Journal 84, 694-703 (2015).
191	Song, W.Y. et al. A receptor kinase-like protein encoded by the rice disease resistance gene, Xa21. Science 270, 1804-1806 (1995).
192	Wang, C. et al. XA23 Is an Executor R Protein and Confers Broad-Spectrum Disease Resistance in Rice. Molecular Plant 8, 290-302 (2015).
193	Hayashi, N. et al. Durable panicle blast-resistance gene Pb1 encodes an atypical CC-NBS-LRR protein and was generated by acquiring a promoter through local genome duplication. Plant Journal 64, 498-510 (2010).
194	Das, A. et al. A novel blast resistance gene, Pi54rh cloned from wild species of rice, Oryza rhizomatis confers broad spectrum resistance to Magnaporthe oryzae. Functional & Integrative Genomics 12, 215-228 (2012).
195	Devanna, N.B., Vijayan, J. & Sharma, T.R. The Blast Resistance Gene Pi54of Cloned from Oryza officinalis Interacts with Avr-Pi54 through Its Novel Non-LRR Domains. Plos One 9, e104840 (2014).
196	Sharma, T.R. et al. High-resolution mapping, cloning and molecular characterization of the Pi-kh gene of rice, which confers resistance to Magnaporthe grisea. Mol Genet Genomics 274, 569-578 (2005).
197	Wang, F. et al. Genome-wide association and gene validation studies for early root vigour to improve direct seeding of rice. Plant Cell and Environment 41, 2731-2743 (2018).
198	Ashikawa, I. et al. Two Adjacent Nucleotide-Binding Site-Leucine-Rich Repeat Class Genes Are Required to Confer Pikm-Specific Rice Blast Resistance. Genetics 180, 2267-2276 (2008).
199	Chen, J. et al. Pike, a rice blast resistance allele consisting of two adjacent NBS-LRR genes, was identified as a novel allele at the Pik locus. Molecular Breeding 35(2015).
200	Hua, L.X. et al. The isolation of Pi1, an allele at the Pik locus which confers broad spectrum resistance to rice blast. Theoretical and Applied Genetics 125, 1047-1055 (2012).
201	Li, C. et al. Genome-wide association mapping of resistance against rice blast strains in South China and identification of a new Pik allele. Rice (N Y) 12, 47 (2019).
202	Yuan, B. et al. The Pik-p resistance to Magnaporthe oryzae in rice is mediated by a pair of closely linked CC-NBS-LRR genes. Theoretical and Applied Genetics 122, 1017-1028 (2011).
203	Zhai, C. et al. The isolation and characterization of Pik, a rice blast resistance gene which emerged after rice domestication. New Phytologist 189, 321-334 (2011).
204	Zhai, C. et al. Function and Interaction of the Coupled Genes Responsible for Pik-h Encoded Rice Blast Resistance. Plos One 9, e98067 (2014).
205	Hu, K. et al. Improvement of multiple agronomic traits by a disease resistance gene via cell wall reinforcement. Nat Plants 3, 17009 (2017).
206	Sun, X. et al. Xa26, a gene conferring resistance to Xanthomonas oryzae pv. oryzae in rice, encodes an LRR receptor kinase-like protein. Plant Journal 37, 517-527 (2004).
207	Xiang, Y., Cao, Y.L., Xu, C.G., Li, X.H. & Wang, S.P. Xa3, conferring resistance for rice bacterial blight and encoding a receptor kinase-like protein, is the same as Xa26. Theoretical and Applied Genetics 113, 1347-1355 (2006).
208	Bryan, G.T. et al. A single amino acid difference distinguishes resistant and susceptible alleles of the rice blast resistance gene Pi-ta. The Plant cell 12, 2033-46 (2000).
209	Zhao, H. et al. The rice blast resistance gene Ptr encodes an atypical protein required for broad-spectrum disease resistance. Nature Communications 9, 2039 (2018).
210	Liu, Q.S. et al. A paralog of the MtN3/saliva family recessively confers race-specific resistance to Xanthomonas oryzae in rice. Plant Cell and Environment 34, 1958-1969 (2011).
211	Zhou, J.H. et al. Gene targeting by the TAL effector PthXo2 reveals cryptic resistance gene for bacterial blight of rice. Plant Journal 82, 632-643 (2015).
212	Tamura, Y. et al. Map-based Cloning and Characterization of a Brown Planthopper Resistance Gene BPH26 from Oryza sativa L. ssp indica Cultivar ADR52. Scientific Reports 4, 5872 (2014).
213	Zhao, Y. et al. Allelic diversity in an NLR gene BPH9 enables rice to combat planthopper variation. Proceedings of the National Academy of Sciences of the United States of America 113, 12850-12855 (2016).
214	Kubo, T., Takashi, T., Ashikari, M., Yoshimura, A. & Kurata, N. Two Tightly Linked Genes at the hsa1 Locus Cause Both F-1 and F-2 Hybrid Sterility in Rice. Molecular Plant 9, 221-232 (2016).
215	Wang, Z.X. et al. The Pib gene for rice blast resistance belongs to the nucleotide binding and leucine-rich repeat class of plant disease resistance genes. Plant Journal 19, 55-64 (1999).
216	Yang, R.X. et al. Fine-Tuning of MiR528 Accumulation Modulates Flowering Time in Rice. Molecular Plant 12, 1103-1113 (2019).
217	Xu, X. et al. Rice blast resistance gene Pikahei-1(t), a member of a resistance gene cluster on chromosome 4, encodes a nucleotide-binding site and leucine-rich repeat protein. Molecular Breeding 34, 691-700 (2014).
218	Deng, Y. et al. Epigenetic regulation of antagonistic receptors confers rice blast resistance with yield balance. Science 355, 962-965 (2017).
219	Fan, Y. et al. PMS1T, producing phased small-interfering RNAs, regulates photoperiod-sensitive male sterility in rice. Proceedings of the National Academy of Sciences of the United States of America 113, 15144-15149 (2016).
220	Tian, D. et al. The Rice TAL Effector-Dependent Resistance Protein XA10 Triggers Cell Death and Calcium Depletion in the Endoplasmic Reticulum. Plant Cell 26, 497-515 (2014).
221	Ding, J. et al. A long noncoding RNA regulates photoperiod-sensitive male sterility, an essential component of hybrid rice. Proceedings of the National Academy of Sciences of the United States of America 109, 2654-2659 (2012).
222	Zhou, H. et al. Photoperiod- and thermo-sensitive genic male sterility in rice are caused by a point mutation in a novel noncoding RNA that produces a small RNA. Cell Research 22, 649-660 (2012).
223	Zhou, B. et al. The eight amino-acid differences within three leucine-rich repeats between Pi2 and Piz-t resistance proteins determine the resistance specificity to Magnaporthe grisea. Mol Plant Microbe Interact. 2006; 19(11):1216-1228.

## Sheet: Table S7
Table S7: Pasting properties of milled rice flour
	PV (mPa s)	HV	BV	FV	SV	PT	PTemp
		(mPa s)	(mPa s)	(mPa s)	(mPa s)	(min)	(°C)
NG9108	2949 ± 11a	1848 ± 8a	1071 ± 19b	2548 ± 7a	670 ± 1a	5.47 ± 0.00a	75.10 ± 0.00b
XY99	3264 ± 58b	2116 ± 68b	1149 ± 27b	2794 ± 71b	679 ± 4ab	5.49 ± 0.08a	74.55 ± 0.48b
JXY1	3224 ± 46b	2154 ± 105b	1070 ± 59b	2895 ± 110b	741 ± 6b	5.54 ± 0.09a	74.65 ± 0.49b
YG7313	3532 ± 41c	2737 ± 49c	795 ± 64a	3769 ± 4c	1032 ± 49c	6.22 ± 0.10b	72.33 ± 0.42a
Data are presented as mean ± standard deviations (n ≥ 2). Values in the same column with different letters are significantly different (p < 0.05).
PV: peak viscosity; HV: hot viscosity; BV: breakdown viscosity (PV-HV); FV: final viscosity; SV: setback viscosity (FV-HV); PT: peak time; PTemp: pasting temperature

## Sheet: Table S8
Table S8: PCR amplication primer sequences for Avr genes
Avr gene primer			TM value
Avr_Pi9	AvrPi9-CDSF	AGGATTCCAGCTATTCGAC	58
	AvrPi9-CDSR	CAGTAATGCGCAGAAGGGTGT
Avr_Pizt	AvrPizt-F	GTTGCGATTATGATCCGTCG	57
	AvrPizt-R	GTACTCTAGCAAACGACCGG
Avr_Pib	Avr_PibF	GAAGACTTTGATGCAAATGG	53
	Avr_PibR	GAGAATGCTAGCTAGATCTG
Avr_Pik	AvrPik-F	TCCTGCTGCTAACTCCATTC	55
	AvrPik-R	TCAACCAAGCGTAAACCTCG
AvrPii	AvrPii-F	GGTAGATATCCGCTGACTGG	57
	AvrPii-R	ACTGTCCGCCGCTCGTTTGG
Avr_Pita	AvrPita-F	CAGGCATACATTGGAGAGCC	57
	AvrPita-R	CCCTCCATTCCAACACTAAC
Avr_Pia	AvrPia-F	CAGAGAAACGGACTTGGAGG	57
	AvrPia-R	GGTATACACGTACGGTAGGG
Avr1-CO39	AvrCO39-F	CAATGGGACCAGTGTTCTCC	58
	AvrCO39-R	GGGCGAATCCATAGACAAGG

## Sheet: Table S9
Table S9: KASP primer sequences for identification of the GWAS mapped genes relate to grain weight, grain number, panicle number and eating quality
Gene name		Primer sequence
Wxb	FAM	GAAGGTGACCAAGTTCATGCTAAAGCAAAACCGACTTTTGTCC
	HEX	GAAGGTCGGAGTCAACGGATTAAAGCAAAACCGACTTTTGTCA
		CGATGGGTTCGCTTCTCTTC
Wxmp	FAM	GAAGGTGACCAAGTTCATGCTGGTTTTTCCATTGCTACAAGCG
	HEX	GAAGGTCGGAGTCAACGGATTAGGTTTTTCCATTGCTACAAGCA
		CACCTTCTCCAGGAATGACGG
Wxin	FAM	GAAGGTGACCAAGTTCATGCTAACAACCCATACTTCAAAGGAACTTA
	HEX	GAAGGTCGGAGTCAACGGATTACAACCCATACTTCAAAGGAACTTT
		CACCTGTTGTCAGTAACAAACCG
Wxa	FAM	GAAGGTGACCAAGTTCATGCTCTGGAGGAACAGAAGGGCC
	HEX	GAAGGTCGGAGTCAACGGATTGCTGGAGGAACAGAAGGGCT
		TGCATGAGCTCCGGGATG
Wxop	FAM	GAAGGTGACCAAGTTCATGCTTCTCCAGGAATGACGGATGGT
	HEX	GAAGGTCGGAGTCAACGGATTTCCAGGAATGACGGATGGC
		GGGTGAGGTTTTTCCATTGCTAC
BG3	FAM	CTCTGTAATGTGCAGGCACGA
	HEX	TCTGTAATGTGCAGGCACGG
		CATCATCTGGCAGTGGTTGG
OsPL3	FAM	GCTGCTGATGTATTAGAGTTATTAGGATG
	HEX	GCTGCTGATGTATTAGAGTTATTAGGATC
		GTTAAAGGGGAAAAGGAGGAGTG
OsBT1	FAM	TGCTATCTCACTCATCATTGTCCAT
	HEX	TGCTATCTCACTCATCATTGTCCAC
		ATGGACACTTAGGGAGTTAGGGTG
TGW6	FAM	GAAGCTTGGTACCCCTTCTGG
	HEX	TGAAGCTTGGTACCCCTTCTGA
		GGACAAGGTCACTAAGTAAAGAAACG
OsSNB	FAM	CCCTTATGGTATTCGATTCCATTA
	HEX	CCCTTATGGTATTCGATTCCATTT
		CCCACTCATGACTAGGGATGTAAAC
OsSPL18	FAM	AGCTACAGAAATGTAGTAAATGAAGTTTG
	HEX	CTAGCTACAGAAATGTAGTAAATGAAGTTTA
		AGCTTGACTGTTTGTGTTTGGTG
NOG1	FAM	TCATGGTTGTCCCACGTTAACC
	HEX	GTCATGGTTGTCCCACGTTAACT
		CGTTTTGGGATTCGTTGGC
OsSPX1	FAM	GAAGTTGTGGGTGGAGCCG
	HEX	ATGAAGTTGTGGGTGGAGCCT
		ACGAACAGGTGGTGGCCC
DEP1	FAM	CCCGATGGCACCCTCAA
	HEX	CCCGATGGCACCCTCAG
		CTGGCTTCTGAGAGATACCGC
OsIAGLU	FAM	TGCTACTTTCTCCGTCTCACAATAT
	HEX	TGCTACTTTCTCCGTCTCACAATAA
		TATGAATGTGAAAAATGCTAAAACG
